# Supplementary material for: Carbon storage in China’s terrestrial ecosystems: A synthesis
Source: Sci Rep. 2018 Feb 12;8:2806. doi: 10.1038/s41598-018-20764-9 (PMC5809558; doi:10.1038/s41598-018-20764-9)
Supplement: Supplementary file 2 — Supplementary data [file 41598_2018_20764_MOESM2_ESM.xls]

## Sheet: Title and authors
Title: Carbon storage in China's terrestrial ecosystems: A synthesis
Authors: Li Xu, Guirui Yu *, Nianpeng He *, Qiufeng Wang, Yang Gao, Ding Wen, Shenggong Li, Shuli Niu, Jianping Ge
* For correspondence. E-mail: yugr@igsnrr.ac.cn; henp@igsnrr.ac.cn

## Sheet: Appx.S2
Appx. S2 Locations (longitude, latitude), ecosystem type and carbon density (kg C m–2) of the above-ground biomass (AGBC) of the sampled sites
These field-measured data from papers published from 2004 to 2014
Method*:samples which we got the carbon density directly from the papers, we defined the estimation method was “Direct”, while samples which we got some variables and used equation to estimate the carbon density, we defined the estimation method was “Indirect”
Site	Type	Longitude	Latitude	AGBC (kg C m–2)	Method*	Investigation time	Reference	Reference Number
A0001	Forest	109.39	36.82	1.01972	Direct	2011	[Ai et al., 2014]	[1]
A0002	Forest	109.33	36.75	1.0474	Direct	2011	[Ai et al., 2014]	[1]
A0003	Forest	109.25	36.75	2.50872	Direct	2011	[Ai et al., 2014]	[1]
A0004	Forest	109.27	36.76	3.53303	Direct	2011	[Ai et al., 2014]	[1]
A0005	Forest	117.95	26.467	0.86	Direct	2005	[Zhong, 2007]	[1003]
A0006	Forest	117.95	26.467	12.5743	Direct	2005	[Zhong, 2007]	[1003]
A0007	Forest	117.95	26.467	15.3625	Direct	2005	[Zhong, 2007]	[1003]
A0008	Forest	108.499	28.0472	0.3224	Indirect	2012	[Zhong et al., 2014]	[1004]
A0009	Forest	108.469	28.0353	0.4288	Indirect	2012	[Zhong et al., 2014]	[1004]
A0010	Forest	108.486	28.0533	0.7152	Indirect	2012	[Zhong et al., 2014]	[1004]
A0011	Forest	108.436	27.9518	1.0376	Indirect	2012	[Zhong et al., 2014]	[1004]
A0012	Forest	108.485	28.0467	1.1032	Indirect	2012	[Zhong et al., 2014]	[1004]
A0013	Forest	108.447	27.9686	1.804	Indirect	2012	[Zhong et al., 2014]	[1004]
A0014	Forest	108.501	28.0553	3.0232	Indirect	2012	[Zhong et al., 2014]	[1004]
A0015	Forest	108.507	28.0522	5.0832	Indirect	2012	[Zhong et al., 2014]	[1004]
A0016	Forest	108.449	27.9542	6.348	Indirect	2012	[Zhong et al., 2014]	[1004]
A0017	Forest	101.68	30.23	8.288	Indirect	2011	[Zhou et al., 2013]	[1011]
A0018	Forest	101.79	29.99	15.4392	Indirect	2011	[Zhou et al., 2013]	[1011]
A0019	Forest	117.94	26.38	8.53635	Direct	2011	[Zhou, 2012]	[1012]
A0020	Forest	117.93	26.36	9.44017	Direct	2011	[Zhou, 2012]	[1012]
A0021	Forest	128.06	42.07	8.19	Direct	2003	[Zhu et al., 2011]	[1022]
A0022	Forest	128.09	42.17	13.14	Direct	2003	[Zhu et al., 2011]	[1022]
A0023	Forest	128.13	42.35	14.98	Direct	2003	[Zhu et al., 2011]	[1022]
A0024	Forest	113.67	23.05	1.0704	Indirect	2005	[Zhu et al., 2011]	[1024]
A0025	Forest	113.54	22.68	1.2592	Indirect	2005	[Zhu et al., 2011]	[1024]
A0026	Forest	113.85	22.81	2.808	Indirect	2005	[Zhu et al., 2011]	[1024]
A0027	Forest	113.79	22.69	2.9072	Indirect	2005	[Zhu et al., 2011]	[1024]
A0028	Forest	114.16	22.87	3.2648	Indirect	2005	[Zhu et al., 2011]	[1024]
A0029	Forest	114.01	23.02	3.8504	Indirect	2005	[Zhu et al., 2011]	[1024]
A0030	Forest	113.75	22.78	5.3024	Indirect	2005	[Zhu et al., 2011]	[1024]
A0031	Forest	119.2	32.1167	1.251	Direct	2012	[Zhu, 2013]	[1030]
A0032	Forest	119.2	32.1167	4.779	Direct	2012	[Zhu, 2013]	[1030]
A0033	Forest	119.2	32.1167	7.941	Direct	2012	[Zhu, 2013]	[1030]
A0034	Forest	119.2	32.1167	10.493	Direct	2012	[Zhu, 2013]	[1030]
A0035	Forest	114.45	24.55	5.51937	Indirect	2010-2011	[Di et al., 2012]	[103]
A0036	Forest	114.48	24.58	8.65085	Indirect	2010-2011	[Di et al., 2012]	[103]
A0037	Forest	114.45	24.56	11.1143	Indirect	2010-2011	[Di et al., 2012]	[103]
A0038	Forest	114.44	24.52	13.4694	Indirect	2010-2011	[Di et al., 2012]	[103]
A0039	Forest	119.2	32.1167	4.809	Direct	2012	[Zhu et al., 2014]	[1031]
A0040	Forest	119.2	32.1167	11.493	Direct	2012	[Zhu et al., 2014]	[1031]
A0041	Forest	121.67	31.67	1.28	Direct	2011	[Zhuang, 2012]	[1032]
A0042	Forest	121.42	31.82	2.943	Direct	2011	[Zhuang, 2012]	[1032]
A0043	Forest	121.88	31.54	6.703	Direct	2011	[Zhuang, 2012]	[1032]
A0044	Forest	122.25	42.78	0.258	Indirect	2007	[Bai et al., 2008]	[11]
A0045	Forest	122.24	42.79	1.676	Indirect	2007	[Bai et al., 2008]	[11]
A0046	Forest	122.22	42.78	3.423	Indirect	2007	[Bai et al., 2008]	[11]
A0047	Forest	121.51	50.84	13.8162	Direct	2009	[Bao, 2010]	[12]
A0048	Forest	121.51	50.82	14.0842	Direct	2009	[Bao, 2010]	[12]
A0049	Forest	121.51	50.83	17.528	Direct	2009	[Bao, 2010]	[12]
A0050	Forest	116.42	25.68	0.21096	Indirect	2011	[Dou et al., 2013]	[124]
A0051	Forest	116.31	25.75	0.27	Indirect	2011	[Dou et al., 2013]	[124]
A0052	Forest	116.35	25.71	0.2736	Indirect	2011	[Dou et al., 2013]	[124]
A0053	Forest	116.39	25.58	0.3402	Indirect	2011	[Dou et al., 2013]	[124]
A0054	Forest	111.283	23.4333	7.05672	Indirect	2011	[Du et al., 2013]	[128]
A0055	Forest	107.117	22.0167	7.46518	Indirect	2011	[Du et al., 2013]	[128]
A0056	Forest	107.2	22.0167	17.342	Indirect	2011	[Du et al., 2013]	[128]
A0057	Forest	110.45	25.35	0.31518	Indirect	2011	[Du et al., 2013]	[128]
A0058	Forest	111.75	24.4333	4.69494	Indirect	2011	[Du et al., 2013]	[128]
A0059	Forest	114.783	27.6	2.068	Indirect	2009	[Du, 2010]	[130]
A0060	Forest	114.783	27.6	2.5552	Indirect	2009	[Du, 2010]	[130]
A0061	Forest	114.783	27.6	3.9664	Indirect	2009	[Du, 2010]	[130]
A0062	Forest	114.783	27.6	4.3432	Indirect	2009	[Du, 2010]	[130]
A0063	Forest	114.783	27.6	4.952	Indirect	2009	[Du, 2010]	[130]
A0064	Forest	117.725	26.5131	2.77211	Direct	2011	[Fang, 2013]	[142]
A0065	Forest	94.0167	29.15	12.0301	Indirect	2010	[Fang, 2012]	[143]
A0066	Forest	116.76	41.89	2.3725	Indirect	2009	[Bi and Wang, 2011]	[15]
A0067	Forest	117.12	42.25	1.11398	Indirect	2009	[Bi and Wang, 2011]	[15]
A0068	Forest	117.02	42.07	2.0043	Indirect	2009	[Bi and Wang, 2011]	[15]
A0069	Forest	117.06	42.66	2.94385	Indirect	2009	[Bi and Wang, 2011]	[15]
A0070	Forest	116.75	42.56	3.19565	Indirect	2009	[Bi and Wang, 2011]	[15]
A0071	Forest	119.36	30.43	1.89	Direct	2010	[Fu et al., 2014]	[153]
A0072	Forest	119.45	30.76	2.076	Direct	2010	[Fu et al., 2014]	[153]
A0073	Forest	119.76	30.61	2.475	Direct	2010	[Fu et al., 2014]	[153]
A0074	Forest	108.93	18.94	0.09493	Indirect	2010	[Bu et al., 2014]	[16]
A0075	Forest	109.21	19.14	0.097642	Indirect	2010	[Bu et al., 2014]	[16]
A0076	Forest	109.33	19.01	0.327859	Indirect	2010	[Bu et al., 2014]	[16]
A0077	Forest	109.15	18.99	0.529246	Indirect	2010	[Bu et al., 2014]	[16]
A0078	Forest	106.26	38.491	1.6543	Direct	2012	[Gao et al., 2014]	[163]
A0079	Forest	106.26	38.491	2.97029	Direct	2012	[Gao et al., 2014]	[163]
A0080	Forest	106.26	38.491	3.84913	Direct	2012	[Gao et al., 2014]	[163]
A0081	Forest	106.26	38.491	8.81574	Direct	2012	[Gao et al., 2014]	[163]
A0082	Forest	104.82	26.46	1.821	Direct	2009	[Gao et al., 2014]	[166]
A0083	Forest	116.84	42.62	1.2616	Indirect	2008	[Geng, 2010]	[170]
A0084	Forest	117.82	42.45	2.0936	Indirect	2008	[Geng, 2010]	[170]
A0085	Forest	117.65	41.84	8.512	Indirect	2008	[Geng, 2010]	[170]
A0086	Forest	118.02	41.62	4.0488	Indirect	2008	[Geng, 2010]	[170]
A0087	Forest	109.87	26.82	8.937	Direct	2010	[Gong et al., 2011]	[174]
A0088	Forest	109.93	26.88	9.236	Direct	2010	[Gong et al., 2011]	[174]
A0089	Forest	109.82	26.97	12.661	Direct	2010	[Gong et al., 2011]	[174]
A0090	Forest	120.817	29.5833	1.8552	Indirect	2011	[Guan et al., 2012]	[181]
A0091	Forest	120.817	29.5833	3.0904	Indirect	2011	[Guan et al., 2012]	[181]
A0092	Forest	120.817	29.5833	3.1064	Indirect	2011	[Guan et al., 2012]	[181]
A0093	Forest	120.817	29.5833	4.1	Indirect	2011	[Guan et al., 2012]	[181]
A0094	Forest	120.817	29.5833	4.3832	Indirect	2011	[Guan et al., 2012]	[181]
A0095	Forest	120.817	29.5833	4.8408	Indirect	2011	[Guan et al., 2012]	[181]
A0096	Forest	111.992	23.42	0.481	Direct	2008	[Guo et al., 2009]	[186]
A0097	Forest	112.02	23.45	2.177	Direct	2008	[Guo et al., 2009]	[186]
A0098	Forest	130.21	43.31	0.072622	Indirect	2010-2011	[Cai, 2012]	[19]
A0099	Forest	130.28	43.36	0.367651	Indirect	2010-2011	[Cai, 2012]	[19]
A0100	Forest	130.13	43.33	0.444813	Indirect	2010-2011	[Cai, 2012]	[19]
A0101	Forest	130.27	43.34	0.494739	Indirect	2010-2011	[Cai, 2012]	[19]
A0102	Forest	130.29	43.41	0.935014	Indirect	2010-2011	[Cai, 2012]	[19]
A0103	Forest	130.24	43.37	0.944091	Indirect	2010-2011	[Cai, 2012]	[19]
A0104	Forest	130.31	43.32	0.980401	Indirect	2010-2011	[Cai, 2012]	[19]
A0105	Forest	130.23	43.35	1.13019	Indirect	2010-2011	[Cai, 2012]	[19]
A0106	Forest	130.09	43.29	1.42068	Indirect	2010-2011	[Cai, 2012]	[19]
A0107	Forest	130.15	43.39	1.50692	Indirect	2010-2011	[Cai, 2012]	[19]
A0108	Forest	111.78	37.52	2.592	Indirect	2007	[Guo and Guo, 2009]	[193]
A0109	Forest	111.75	37.49	3.1356	Indirect	2007	[Guo and Guo, 2009]	[193]
A0110	Forest	111.65	37.47	5.22	Indirect	2007	[Guo and Guo, 2009]	[193]
A0111	Forest	111.58	37.48	5.5332	Indirect	2007	[Guo and Guo, 2009]	[193]
A0112	Forest	111.82	37.54	6.4332	Indirect	2007	[Guo and Guo, 2009]	[193]
A0113	Forest	119.718	42.4294	0.198862	Indirect	2012	[Guo et al., 2013]	[194]
A0114	Forest	119.718	42.4331	0.203915	Indirect	2012	[Guo et al., 2013]	[194]
A0115	Forest	119.676	42.4453	0.215599	Indirect	2012	[Guo et al., 2013]	[194]
A0116	Forest	119.721	42.4053	0.287589	Indirect	2012	[Guo et al., 2013]	[194]
A0117	Forest	119.711	42.4236	0.491058	Indirect	2012	[Guo et al., 2013]	[194]
A0118	Forest	119.717	42.3839	0.508002	Indirect	2012	[Guo et al., 2013]	[194]
A0119	Forest	119.681	42.4461	0.508096	Indirect	2012	[Guo et al., 2013]	[194]
A0120	Forest	119.686	42.4483	2.13642	Indirect	2012	[Guo et al., 2013]	[194]
A0121	Forest	119.678	42.4403	2.5441	Indirect	2012	[Guo et al., 2013]	[194]
A0122	Forest	119.713	42.445	5.21243	Indirect	2012	[Guo et al., 2013]	[194]
A0123	Forest	119.712	42.4061	6.41065	Indirect	2012	[Guo et al., 2013]	[194]
A0124	Forest	121.51	50.84	0.94464	Indirect	2007-2008	[Hai, 2009]	[199]
A0125	Forest	121.509	50.84	1.5527	Direct	2007-2008	[Hai, 2009]	[199]
A0126	Forest	121.51	50.83	2.35616	Indirect	2007-2008	[Hai, 2009]	[199]
A0127	Forest	121.512	50.83	3.9111	Direct	2007-2008	[Hai, 2009]	[199]
A0128	Forest	121.503	50.82	4.89624	Indirect	2007-2008	[Hai, 2009]	[199]
A0129	Forest	121.514	50.82	5.18956	Direct	2007-2008	[Hai, 2009]	[199]
A0130	Forest	121.511	50.85	6.3667	Direct	2007-2008	[Hai, 2009]	[199]
A0131	Forest	108.53	36.08	4.7464	Indirect	2008	[Han et al., 2010]	[204]
A0132	Forest	108.53	36.08	4.83199	Indirect	2008	[Han et al., 2010]	[204]
A0133	Forest	108.53	36.08	4.86754	Indirect	2008	[Han et al., 2010]	[204]
A0134	Forest	108.53	36.08	4.95766	Indirect	2008	[Han et al., 2010]	[204]
A0135	Forest	117.67	31.28	4.03298	Direct	2011	[Hao et al., 2012]	[213]
A0136	Forest	117.35	31.45	4.47415	Direct	2011	[Hao et al., 2012]	[213]
A0137	Forest	117.41	31.55	5.08027	Direct	2011	[Hao et al., 2012]	[213]
A0138	Forest	117.12	31.09	6.01276	Direct	2011	[Hao et al., 2012]	[213]
A0139	Forest	107.483	24.983	2.614	Direct	2007	[He et al., 2009]	[214]
A0140	Forest	107.483	24.983	4.897	Direct	2007	[He et al., 2009]	[214]
A0141	Forest	107.483	24.983	9.722	Direct	2007	[He et al., 2009]	[214]
A0142	Forest	108.35	22.9667	2.629	Direct	2005	[He et al., 2009]	[215]
A0143	Forest	108.35	22.9667	6.852	Direct	2005	[He et al., 2009]	[215]
A0144	Forest	108.35	22.9667	8.656	Direct	2005	[He et al., 2009]	[215]
A0145	Forest	107.917	24.8333	0.90936	Indirect	2010	[He, 2012]	[217]
A0146	Forest	107.917	24.8333	1.00638	Indirect	2010	[He, 2012]	[217]
A0147	Forest	107.917	24.8333	1.37304	Indirect	2010	[He, 2012]	[217]
A0148	Forest	108.319	24.7404	0.760725	Indirect	2010	[He, 2012]	[217]
A0149	Forest	108.02	25.14	1.56038	Indirect	2010	[He, 2012]	[217]
A0150	Forest	107.98	25.12	1.6812	Indirect	2010	[He, 2012]	[217]
A0151	Forest	108.331	24.7358	1.87938	Indirect	2010	[He, 2012]	[217]
A0152	Forest	108.332	24.7409	2.60622	Indirect	2010	[He, 2012]	[217]
A0153	Forest	108.06	25.17	9.58088	Indirect	2010	[He, 2012]	[217]
A0154	Forest	106.88	22.05	2.5801	Direct	2011	[He et al., 2012]	[225]
A0155	Forest	106.87	22.04	2.663	Direct	2011	[He et al., 2012]	[225]
A0156	Forest	118.452	26.2433	1.78696	Indirect	2008	[Hong, 2009]	[228]
A0157	Forest	116.651	25.1728	1.83712	Indirect	2008	[Hong, 2009]	[228]
A0158	Forest	116.384	26.1386	1.94272	Indirect	2008	[Hong, 2009]	[228]
A0159	Forest	117.351	27.3175	4.42896	Indirect	2008	[Hong, 2009]	[228]
A0160	Forest	117.802	27.2756	6.3028	Indirect	2008	[Hong, 2009]	[228]
A0161	Forest	88.0975	47.8994	0.17195	Direct	2010	[Hu, 2012]	[237]
A0162	Forest	88.0975	47.8994	0.36024	Direct	2010	[Hu, 2012]	[237]
A0163	Forest	88.0975	47.8994	1.69587	Direct	2010	[Hu, 2012]	[237]
A0164	Forest	88.0975	47.8994	3.48639	Direct	2010	[Hu, 2012]	[237]
A0165	Forest	88.0975	47.8994	5.01414	Direct	2010	[Hu, 2012]	[237]
A0166	Forest	88.0975	47.8994	10.0782	Direct	2010	[Hu, 2012]	[237]
A0167	Forest	88.0975	47.8994	13.4638	Direct	2010	[Hu, 2012]	[237]
A0168	Forest	80.2431	41.2172	0.89436	Direct	2010	[Hu, 2012]	[237]
A0169	Forest	80.2431	41.2172	2.20503	Direct	2010	[Hu, 2012]	[237]
A0170	Forest	80.2431	41.2172	9.27021	Direct	2010	[Hu, 2012]	[237]
A0171	Forest	122.23	42.79	0.546326	Direct	2006	[Hu et al., 2008]	[241]
A0172	Forest	122.23	42.76	1.69649	Direct	2006	[Hu et al., 2008]	[241]
A0173	Forest	122.24	42.78	2.07029	Direct	2006	[Hu et al., 2008]	[241]
A0174	Forest	122.22	42.75	3.19169	Direct	2006	[Hu et al., 2008]	[241]
A0175	Forest	122.23	42.78	3.50799	Direct	2006	[Hu et al., 2008]	[241]
A0176	Forest	122.25	42.79	4.42812	Direct	2006	[Hu et al., 2008]	[241]
A0177	Forest	122.364	53.485	0.482931	Indirect	2010	[Huang, 2011]	[245]
A0178	Forest	122.364	53.485	1.66956	Indirect	2010	[Huang, 2011]	[245]
A0179	Forest	122.364	53.485	1.91853	Indirect	2010	[Huang, 2011]	[245]
A0180	Forest	122.364	53.485	1.99191	Indirect	2010	[Huang, 2011]	[245]
A0181	Forest	122.364	53.485	2.11518	Indirect	2010	[Huang, 2011]	[245]
A0182	Forest	122.364	53.485	2.75394	Indirect	2010	[Huang, 2011]	[245]
A0183	Forest	122.364	53.485	4.73895	Indirect	2010	[Huang, 2011]	[245]
A0184	Forest	124.483	51.671	0.229134	Indirect	2010	[Huang, 2011]	[245]
A0185	Forest	124.483	51.671	0.711634	Indirect	2010	[Huang, 2011]	[245]
A0186	Forest	124.483	51.671	0.809262	Indirect	2010	[Huang, 2011]	[245]
A0187	Forest	124.718	52.3586	0.874584	Indirect	2010	[Huang, 2011]	[245]
A0188	Forest	124.199	50.4054	1.0354	Indirect	2010	[Huang, 2011]	[245]
A0189	Forest	124.718	52.3586	1.15054	Indirect	2010	[Huang, 2011]	[245]
A0190	Forest	124.483	51.671	4.57965	Indirect	2010	[Huang, 2011]	[245]
A0191	Forest	124.199	50.4054	6.49116	Indirect	2010	[Huang, 2011]	[245]
A0192	Forest	124.199	50.4054	9.23895	Indirect	2010	[Huang, 2011]	[245]
A0193	Forest	124.483	51.671	10.5929	Indirect	2010	[Huang, 2011]	[245]
A0194	Forest	124.483	51.671	14.2965	Indirect	2010	[Huang, 2011]	[245]
A0195	Forest	109.27	35.52	0.9656	Direct	2006	[Huang, 2007]	[249]
A0196	Forest	109.28	35.53	1.7977	Direct	2006	[Huang, 2007]	[249]
A0197	Forest	108.58	34.14	2.1394	Direct	2006	[Huang, 2007]	[249]
A0198	Forest	108.59	34.142	2.2823	Direct	2006	[Huang, 2007]	[249]
A0199	Forest	108.57	34.15	3.9948	Direct	2006	[Huang, 2007]	[249]
A0200	Forest	118.04	31.06	6.50697	Indirect	2010	[Huang, 2011]	[251]
A0201	Forest	117.93	30.78	6.84748	Indirect	2010	[Huang, 2011]	[251]
A0202	Forest	117.75	30.45	8.45221	Indirect	2010	[Huang, 2011]	[251]
A0203	Forest	117.99	30.75	8.51422	Indirect	2010	[Huang, 2011]	[251]
A0204	Forest	108.32	22.68	3.9176	Direct	2010	[Huang et al., 2011]	[254]
A0205	Forest	109.89	27.03	6.27759	Indirect	2003	[Huang et al., 2004]	[260]
A0206	Forest	110.09	26.89	6.31863	Indirect	2003	[Huang et al., 2004]	[260]
A0207	Forest	109.59	26.74	6.52707	Indirect	2003	[Huang et al., 2004]	[260]
A0208	Forest	117.725	26.5131	7.21312	Indirect	2007	[Huang, 2009]	[261]
A0209	Forest	124.98	42.45	3.2184	Indirect	2009	[Huo et al., 2011]	[263]
A0210	Forest	125.08	42.65	6.99705	Indirect	2009	[Huo et al., 2011]	[263]
A0211	Forest	125.21	42.38	8.90235	Indirect	2009	[Huo et al., 2011]	[263]
A0212	Forest	112.21	28.53	1.472	Indirect	2011	[Ji et al., 2013]	[268]
A0213	Forest	116.27	31.36	2.432	Indirect	2011	[Ji et al., 2013]	[268]
A0214	Forest	117.52	25.02	1.936	Indirect	2011	[Ji et al., 2013]	[268]
A0215	Forest	119.19	28.94	1.96	Indirect	2011	[Ji et al., 2013]	[268]
A0216	Forest	118.34	27.01	2.104	Indirect	2011	[Ji et al., 2013]	[268]
A0217	Forest	119.74	30.95	2.416	Indirect	2011	[Ji et al., 2013]	[268]
A0218	Forest	115.32	28.76	2.52	Indirect	2011	[Ji et al., 2013]	[268]
A0219	Forest	109.85	22.55	8.98856	Indirect	2011	[Jiang et al., 2012]	[280]
A0220	Forest	119.7	30.2333	2.303	Direct	2009	[Jiang et al., 2011]	[281]
A0221	Forest	119.7	30.2333	2.939	Direct	2009	[Jiang et al., 2011]	[281]
A0222	Forest	119.7	30.2333	3.228	Direct	2009	[Jiang et al., 2011]	[281]
A0223	Forest	118.04	41.84	1.04519	Indirect	2010	[Jin, 2012]	[284]
A0224	Forest	118.04	41.84	3.58869	Indirect	2010	[Jin, 2012]	[284]
A0225	Forest	118.04	41.84	3.61611	Indirect	2010	[Jin, 2012]	[284]
A0226	Forest	118.04	41.84	3.86928	Indirect	2010	[Jin, 2012]	[284]
A0227	Forest	118.04	41.84	4.25862	Indirect	2010	[Jin, 2012]	[284]
A0228	Forest	117.91	24.39	12.996	Indirect	2010-2011	[Jin et al., 2013]	[285]
A0229	Forest	117.91	24.39	17.836	Indirect	2010-2011	[Jin et al., 2013]	[285]
A0230	Forest	106.76	26.86	0.55715	Indirect	2010	[Cao, 2012]	[29]
A0231	Forest	107.22	26.58	4.24723	Indirect	2010	[Cao, 2012]	[29]
A0232	Forest	106.27	26.34	5.11716	Indirect	2010	[Cao, 2012]	[29]
A0233	Forest	106.43	26.91	5.8987	Indirect	2010	[Cao, 2012]	[29]
A0234	Forest	128.94	46.54	0.17865	Indirect	2009	[Ju, 2010]	[291]
A0235	Forest	129.25	46.62	2.53935	Indirect	2009	[Ju, 2010]	[291]
A0236	Forest	128.99	46.68	2.54565	Indirect	2009	[Ju, 2010]	[291]
A0237	Forest	128.95	46.58	2.88315	Indirect	2009	[Ju, 2010]	[291]
A0238	Forest	129.12	46.75	3.85335	Indirect	2009	[Ju, 2010]	[291]
A0239	Forest	129.22	46.73	4.3857	Indirect	2009	[Ju, 2010]	[291]
A0240	Forest	129.02	46.79	4.869	Indirect	2009	[Ju, 2010]	[291]
A0241	Forest	107.87	33.72	0.620055	Indirect	2010-2011	[Kang, 2012]	[292]
A0242	Forest	108.12	33.64	1.03185	Indirect	2010-2011	[Kang, 2012]	[292]
A0243	Forest	108.07	33.41	1.14521	Indirect	2010-2011	[Kang, 2012]	[292]
A0244	Forest	108.08	33.52	1.20177	Indirect	2010-2011	[Kang, 2012]	[292]
A0245	Forest	107.95	33.46	1.39099	Indirect	2010-2011	[Kang, 2012]	[292]
A0246	Forest	107.71	33.27	1.43951	Indirect	2010-2011	[Kang, 2012]	[292]
A0247	Forest	108.04	33.48	1.77628	Indirect	2010-2011	[Kang, 2012]	[292]
A0248	Forest	107.85	33.64	2.06109	Indirect	2010-2011	[Kang, 2012]	[292]
A0249	Forest	108.01	33.39	2.32951	Indirect	2010-2011	[Kang, 2012]	[292]
A0250	Forest	107.79	33.45	2.38487	Indirect	2010-2011	[Kang, 2012]	[292]
A0251	Forest	117.65	27.74	15.569	Direct	2011	[Lang et al., 2012]	[298]
A0252	Forest	87.41	43.31	1.215	Indirect	2011	[Aminem et al., 2014]	[3]
A0253	Forest	87.13	43.39	5.1075	Indirect	2011	[Aminem et al., 2014]	[3]
A0254	Forest	87.45	43.43	7.2315	Indirect	2011	[Aminem et al., 2014]	[3]
A0255	Forest	87.35	43.36	7.9515	Indirect	2011	[Aminem et al., 2014]	[3]
A0256	Forest	87.23	43.25	9.729	Indirect	2011	[Aminem et al., 2014]	[3]
A0257	Forest	106.199	33.9314	1.92099	Direct	2011	[Li, 2013]	[307]
A0258	Forest	106.222	33.9539	3.82009	Direct	2011	[Li, 2013]	[307]
A0259	Forest	106.207	33.9267	7.78423	Direct	2011	[Li, 2013]	[307]
A0260	Forest	106.189	33.9317	11.8947	Direct	2011	[Li, 2013]	[307]
A0261	Forest	101.167	21.9751	8.487	Direct	2004	[Li, 2006]	[309]
A0262	Forest	100.192	21.5214	8.616	Direct	2004	[Li, 2006]	[309]
A0263	Forest	101.462	21.6329	9.261	Direct	2004	[Li, 2006]	[309]
A0264	Forest	100.878	22.2138	13.363	Direct	2004	[Li, 2006]	[309]
A0265	Forest	101.462	21.6364	13.5	Direct	2004	[Li, 2006]	[309]
A0266	Forest	101.09	22.4281	10.49	Direct	2004	[Li, 2006]	[309]
A0267	Forest	116.82	40.96	0.493754	Direct	2009	[Cao, 2011]	[31]
A0268	Forest	116.88	40.67	1.15336	Direct	2009	[Cao, 2011]	[31]
A0269	Forest	116.45	40.78	1.91144	Direct	2009	[Cao, 2011]	[31]
A0270	Forest	116.37	40.75	2.22884	Direct	2009	[Cao, 2011]	[31]
A0271	Forest	116.35	40.45	6.57485	Direct	2009	[Cao, 2011]	[31]
A0272	Forest	116.73	40.57	8.56407	Direct	2009	[Cao, 2011]	[31]
A0273	Forest	113.85	24.68	5.2016	Indirect	2009	[Li et al., 2012]	[315]
A0274	Forest	109.333	36.85	0.14182	Direct	2009	[Li et al., 2013]	[316]
A0275	Forest	109.333	36.85	0.52	Direct	2009	[Li et al., 2013]	[316]
A0276	Forest	109.333	36.85	3.17273	Direct	2009	[Li et al., 2013]	[316]
A0277	Forest	109.333	36.85	3.339	Direct	2009	[Li et al., 2013]	[316]
A0278	Forest	116.42	40.38	1.9154	Direct	2011	[Cao et al., 2012]	[32]
A0279	Forest	116.44	40.35	6.57404	Direct	2011	[Cao et al., 2012]	[32]
A0280	Forest	116.41	40.37	8.56719	Direct	2011	[Cao et al., 2012]	[32]
A0281	Forest	118.3	35.25	0.119	Direct	2007-2008	[Li, 2010]	[320]
A0282	Forest	118.3	35.25	0.171	Direct	2007-2008	[Li, 2010]	[320]
A0283	Forest	118.3	35.25	0.211	Direct	2007-2008	[Li, 2010]	[320]
A0284	Forest	118.3	35.25	0.245	Direct	2007-2008	[Li, 2010]	[320]
A0285	Forest	118.3	35.25	0.382	Direct	2007-2008	[Li, 2010]	[320]
A0286	Forest	118.3	35.25	0.386	Direct	2007-2008	[Li, 2010]	[320]
A0287	Forest	118.3	35.25	0.394	Direct	2007-2008	[Li, 2010]	[320]
A0288	Forest	118.3	35.25	0.676	Direct	2007-2008	[Li, 2010]	[320]
A0289	Forest	118.3	35.25	0.695	Direct	2007-2008	[Li, 2010]	[320]
A0290	Forest	118.3	35.25	0.375	Indirect	2006	[Li et al., 2009]	[321]
A0291	Forest	118.3	35.25	0.616	Indirect	2006	[Li et al., 2009]	[321]
A0292	Forest	118.3	35.25	0.649	Indirect	2006	[Li et al., 2009]	[321]
A0293	Forest	111.52	40.82	1.91237	Indirect	2010	[Li, 2010]	[323]
A0294	Forest	111.39	40.75	1.9363	Indirect	2010	[Li, 2010]	[323]
A0295	Forest	111.72	40.71	2.08008	Indirect	2010	[Li, 2010]	[323]
A0296	Forest	112.46	40.87	2.5308	Indirect	2010	[Li, 2010]	[323]
A0297	Forest	111.93	40.73	2.74135	Indirect	2010	[Li, 2010]	[323]
A0298	Forest	112.36	40.79	2.74135	Indirect	2010	[Li, 2010]	[323]
A0299	Forest	112.16	40.73	2.82235	Indirect	2010	[Li, 2010]	[323]
A0300	Forest	111.35	40.84	2.8625	Indirect	2010	[Li, 2010]	[323]
A0301	Forest	112.05	40.68	3.01671	Indirect	2010	[Li, 2010]	[323]
A0302	Forest	111.82	40.82	3.01671	Indirect	2010	[Li, 2010]	[323]
A0303	Forest	112.28	40.61	3.06531	Indirect	2010	[Li, 2010]	[323]
A0304	Forest	111.61	40.57	3.25967	Indirect	2010	[Li, 2010]	[323]
A0305	Forest	111.58	40.58	3.44754	Indirect	2010	[Li, 2010]	[323]
A0306	Forest	111.63	40.93	4.14508	Indirect	2010	[Li, 2010]	[323]
A0307	Forest	112.34	40.62	4.24148	Indirect	2010	[Li, 2010]	[323]
A0308	Forest	111.79	40.59	5.02155	Indirect	2010	[Li, 2010]	[323]
A0309	Forest	111.48	40.62	6.12774	Indirect	2010	[Li, 2010]	[323]
A0310	Forest	108.61	23.19	0.524	Indirect	2012	[Li, 2013]	[324]
A0311	Forest	108.61	23.19	2.6544	Indirect	2012	[Li, 2013]	[324]
A0312	Forest	108.61	23.19	3.412	Indirect	2012	[Li, 2013]	[324]
A0313	Forest	105.004	31.9069	0.79668	Indirect	2011	[Li, 2012]	[326]
A0314	Forest	105.037	31.9047	0.81576	Indirect	2011	[Li, 2012]	[326]
A0315	Forest	105.003	31.9078	1.79136	Indirect	2011	[Li, 2012]	[326]
A0316	Forest	105.016	31.8903	1.80648	Indirect	2011	[Li, 2012]	[326]
A0317	Forest	107.62	26.48	1.651	Direct	2012	[Li and Ding, 2013]	[331]
A0318	Forest	107.69	26.48	2.0066	Direct	2012	[Li and Ding, 2013]	[331]
A0319	Forest	107.68	26.46	2.9582	Direct	2012	[Li and Ding, 2013]	[331]
A0320	Forest	107.61	26.47	4.0949	Direct	2012	[Li and Ding, 2013]	[331]
A0321	Forest	107.65	26.46	7.5661	Direct	2012	[Li and Ding, 2013]	[331]
A0322	Forest	116.75	38.96	1.74	Direct	2012	[Li et al., 2014]	[335]
A0323	Forest	117.44	39.32	2.163	Direct	2012	[Li et al., 2014]	[335]
A0324	Forest	116.87	39.61	4.712	Direct	2012	[Li et al., 2014]	[335]
A0325	Forest	115.37	34.47	0.9292	Direct	2008	[Li, 2008]	[339]
A0326	Forest	114.83	34.38	1.06	Direct	2008	[Li, 2008]	[339]
A0327	Forest	115.25	34.35	3.6316	Direct	2008	[Li, 2008]	[339]
A0328	Forest	114.85	34.32	4.1886	Direct	2008	[Li, 2008]	[339]
A0329	Forest	115.27	34.49	5.3444	Direct	2008	[Li, 2008]	[339]
A0330	Forest	114.47	34.43	6.6534	Direct	2008	[Li, 2008]	[339]
A0331	Forest	118.34	34.52	2.1936	Indirect	2011	[Li et al., 2012]	[341]
A0332	Forest	117.23	34.95	2.388	Indirect	2011	[Li et al., 2012]	[341]
A0333	Forest	116.83	33.75	3.0344	Indirect	2011	[Li et al., 2012]	[341]
A0334	Forest	116.78	34.05	2.2288	Indirect	2011	[Li et al., 2013]	[342]
A0335	Forest	116.96	34.69	3.3032	Indirect	2011	[Li et al., 2013]	[342]
A0336	Forest	117.47	33.95	4.1952	Indirect	2011	[Li et al., 2013]	[342]
A0337	Forest	108.97	36.87	0.3152	Direct	2011	[Li and Liu, 2014]	[346]
A0338	Forest	109.21	36.79	0.5432	Direct	2011	[Li and Liu, 2014]	[346]
A0339	Forest	109.32	37.25	1.634	Direct	2011	[Li and Liu, 2014]	[346]
A0340	Forest	109.41	36.67	1.896	Direct	2011	[Li and Liu, 2014]	[346]
A0341	Forest	108.99	37.12	2.0108	Direct	2011	[Li and Liu, 2014]	[346]
A0342	Forest	109.06	36.95	2.7224	Direct	2011	[Li and Liu, 2014]	[346]
A0343	Forest	128.08	41.73	7.33005	Indirect	2004	[Li, 2006]	[355]
A0344	Forest	117.717	27.083	6.42903	Direct	2008	[Li, 2010]	[360]
A0345	Forest	117.717	27.083	6.81322	Direct	2008	[Li, 2010]	[360]
A0346	Forest	117.717	27.083	7.17063	Direct	2008	[Li, 2010]	[360]
A0347	Forest	117.717	27.083	8.28621	Direct	2008	[Li, 2010]	[360]
A0348	Forest	117.717	27.083	9.496	Direct	2008	[Li, 2010]	[360]
A0349	Forest	117.717	27.083	9.65933	Direct	2008	[Li, 2010]	[360]
A0350	Forest	117.717	27.083	10.3078	Direct	2008	[Li, 2010]	[360]
A0351	Forest	117.717	27.083	10.8639	Direct	2008	[Li, 2010]	[360]
A0352	Forest	117.717	27.083	11.4704	Direct	2008	[Li, 2010]	[360]
A0353	Forest	117.717	27.083	12.1587	Direct	2008	[Li, 2010]	[360]
A0354	Forest	117.717	27.083	13.5123	Direct	2008	[Li, 2010]	[360]
A0355	Forest	117.717	27.083	13.9147	Direct	2008	[Li, 2010]	[360]
A0356	Forest	117.717	27.083	14.0375	Direct	2008	[Li, 2010]	[360]
A0357	Forest	117.717	27.083	15.0959	Direct	2008	[Li, 2010]	[360]
A0358	Forest	117.717	27.083	15.9333	Direct	2008	[Li, 2010]	[360]
A0359	Forest	120.699	42.9311	0.4005	Direct	2012	[Li et al., 2013]	[361]
A0360	Forest	120.699	42.9311	0.979	Direct	2012	[Li et al., 2013]	[361]
A0361	Forest	108.43	33.41	9.646	Direct	2012	[Li et al., 2014]	[365]
A0362	Forest	111.34	37.49	1.46666	Direct	2011	[Cao, 2013]	[37]
A0363	Forest	111.27	37.55	3.17886	Direct	2011	[Cao, 2013]	[37]
A0364	Forest	111.2	36.35	2.28267	Direct	2011	[Cao, 2013]	[37]
A0365	Forest	111.45	36.2	2.97817	Direct	2011	[Cao, 2013]	[37]
A0366	Forest	112.45	36.36	4.75367	Direct	2011	[Cao, 2013]	[37]
A0367	Forest	110.36	36.11	5.17985	Direct	2011	[Cao, 2013]	[37]
A0368	Forest	113.19	37.26	3.21862	Direct	2012	[Cao, 2013]	[37]
A0369	Forest	119.7	30.2333	2.34	Indirect	2005	[Li et al., 2011]	[373]
A0370	Forest	119.69	30.08	1.206	Direct	2005	[Li, 2006]	[390]
A0371	Forest	120.04	29.84	1.241	Direct	2005	[Li, 2006]	[390]
A0372	Forest	120.03	30.01	1.503	Direct	2005	[Li, 2006]	[390]
A0373	Forest	119.85	29.96	1.518	Direct	2005	[Li, 2006]	[390]
A0374	Forest	119.72	30.15	2.441	Direct	2005	[Li, 2006]	[390]
A0375	Forest	119.48	29.78	4.263	Direct	2005	[Li, 2006]	[390]
A0376	Forest	116.583	40.7333	2.98224	Direct	2011	[Liang, 2013]	[395]
A0377	Forest	116.583	40.7333	3.3443	Direct	2011	[Liang, 2013]	[395]
A0378	Forest	116.583	40.7333	3.8822	Direct	2011	[Liang, 2013]	[395]
A0379	Forest	116.583	40.7333	5.0225	Direct	2011	[Liang, 2013]	[395]
A0380	Forest	120.7	51.15	2.57742	Indirect	2011	[Cao et al., 2012]	[40]
A0381	Forest	122.05	52.05	3.09478	Indirect	2011	[Cao et al., 2012]	[40]
A0382	Forest	121.617	50.0333	9.75883	Indirect	2011	[Cao et al., 2012]	[40]
A0383	Forest	123.967	50.4	10.1744	Indirect	2011	[Cao et al., 2012]	[40]
A0384	Forest	122.183	42.8167	2.0524	Indirect	2011	[Cao et al., 2012]	[40]
A0385	Forest	118.633	43.5	3.64927	Indirect	2011	[Cao et al., 2012]	[40]
A0386	Forest	118.45	41.4	6.18403	Indirect	2011	[Cao et al., 2012]	[40]
A0387	Forest	118.15	29.24	8.127	Indirect	2004	[Lin et al., 2012]	[401]
A0388	Forest	118.13	29.26	8.973	Indirect	2004	[Lin et al., 2012]	[401]
A0389	Forest	118.09	29.19	9.4455	Indirect	2004	[Lin et al., 2012]	[401]
A0390	Forest	118.18	29.18	11.0655	Indirect	2004	[Lin et al., 2012]	[401]
A0391	Forest	114.08	26.55	1.0576	Indirect	2009	[Lin, 2010]	[404]
A0392	Forest	114.12	26.62	1.1952	Indirect	2009	[Lin, 2010]	[404]
A0393	Forest	114.23	26.49	4.7544	Indirect	2009	[Lin, 2010]	[404]
A0394	Forest	114.21	26.48	9.38	Indirect	2009	[Lin, 2010]	[404]
A0395	Forest	114.18	26.51	9.6312	Indirect	2009	[Lin, 2010]	[404]
A0396	Forest	113.89	23.63	1.8744	Indirect	2013	[Lin et al., 2014]	[405]
A0397	Forest	113.79	23.72	8.5936	Indirect	2013	[Lin et al., 2014]	[405]
A0398	Forest	113.85	23.78	6.8272	Indirect	2013	[Lin et al., 2014]	[405]
A0399	Forest	117.84	25.64	14.1682	Indirect	2012	[Lin, 2014]	[406]
A0400	Forest	117.167	36.2833	0.280665	Direct	2012	[Liu et al., 2014]	[413]
A0401	Forest	117.167	36.2833	3.44806	Direct	2012	[Liu et al., 2014]	[413]
A0402	Forest	117.167	36.2833	4.50751	Direct	2012	[Liu et al., 2014]	[413]
A0403	Forest	117.167	36.2833	7.85856	Direct	2012	[Liu et al., 2014]	[413]
A0404	Forest	117.167	36.2833	9.18627	Direct	2012	[Liu et al., 2014]	[413]
A0405	Forest	108.24	22.82	0.926428	Direct	2006	[Liu et al., 2010]	[421]
A0406	Forest	108.58	22.89	1.58632	Direct	2006	[Liu et al., 2010]	[421]
A0407	Forest	108.43	23.12	1.61022	Direct	2006	[Liu et al., 2010]	[421]
A0408	Forest	108.64	23.21	2.23042	Direct	2006	[Liu et al., 2010]	[421]
A0409	Forest	108.72	22.07	2.83138	Direct	2006	[Liu et al., 2010]	[421]
A0410	Forest	108.28	23.02	3.48426	Direct	2006	[Liu et al., 2010]	[421]
A0411	Forest	118.26	27.47	0.220905	Indirect	2011	[Liu, 2012]	[422]
A0412	Forest	119.05	25.5	1.89	Indirect	2009	[Liu, 2011]	[425]
A0413	Forest	119.792	25.5788	2.45835	Indirect	2009	[Liu, 2011]	[425]
A0414	Forest	119.8	25.5918	4.8933	Indirect	2009	[Liu, 2011]	[425]
A0415	Forest	119.767	25.6167	5.11515	Indirect	2009	[Liu, 2011]	[425]
A0416	Forest	119.768	25.604	9.62685	Indirect	2009	[Liu, 2011]	[425]
A0417	Forest	109.89	35.78	0.608	Indirect	2004	[Liu, 2008]	[428]
A0418	Forest	109.94	35.82	1.504	Indirect	2004	[Liu, 2008]	[428]
A0419	Forest	110.01	35.92	2.136	Indirect	2004	[Liu, 2008]	[428]
A0420	Forest	109.93	35.94	2.368	Indirect	2004	[Liu, 2008]	[428]
A0421	Forest	109.98	35.78	3.096	Indirect	2004	[Liu, 2008]	[428]
A0422	Forest	113.5	23.3333	1.8315	Indirect	2010	[Liu et al., 2010]	[429]
A0423	Forest	128.889	47.1806	9.929	Direct	2010	[Liu, 2013]	[435]
A0424	Forest	128.889	47.1806	11.002	Direct	2010	[Liu, 2013]	[435]
A0425	Forest	106.18	35.75	0.468	Direct	2011	[Liu, 2013]	[438]
A0426	Forest	106.11	35.72	0.9346	Direct	2011	[Liu, 2013]	[438]
A0427	Forest	106.04	35.58	1.7834	Direct	2011	[Liu, 2013]	[438]
A0428	Forest	116.252	39.5306	4.7862	Indirect	2008	[Liu, 2009]	[440]
A0429	Forest	127.53	45.39	1.59763	Indirect	2010	[Liu, 2012]	[441]
A0430	Forest	127.51	45.38	2.10082	Indirect	2010	[Liu, 2012]	[441]
A0431	Forest	127.52	45.36	2.19605	Indirect	2010	[Liu, 2012]	[441]
A0432	Forest	127.54	45.4	2.40328	Indirect	2010	[Liu, 2012]	[441]
A0433	Forest	127.56	45.39	2.9728	Indirect	2010	[Liu, 2012]	[441]
A0434	Forest	127.55	45.41	4.3688	Indirect	2010	[Liu, 2012]	[441]
A0435	Forest	127.52	45.38	4.8504	Indirect	2010	[Liu, 2012]	[441]
A0436	Forest	117.862	24.7714	1.96	Direct	2008	[Liu et al., 2013]	[444]
A0437	Forest	117.862	24.7714	2.935	Direct	2008	[Liu et al., 2013]	[444]
A0438	Forest	117.862	24.7714	3.685	Direct	2008	[Liu et al., 2013]	[444]
A0439	Forest	117.862	24.7714	4.568	Direct	2008	[Liu et al., 2013]	[444]
A0440	Forest	117.862	24.7714	7.404	Direct	2008	[Liu et al., 2013]	[444]
A0441	Forest	117.48	43.78	0.124	Direct	2011-2012	[Liu et al., 2013]	[449]
A0442	Forest	112.45	41.78	0.433	Direct	2011-2012	[Liu et al., 2013]	[449]
A0443	Forest	115.78	42.46	0.677	Direct	2011-2012	[Liu et al., 2013]	[449]
A0444	Forest	114.67	44.35	0.794	Direct	2011-2012	[Liu et al., 2013]	[449]
A0445	Forest	114.89	42.25	0.797	Direct	2011-2012	[Liu et al., 2013]	[449]
A0446	Forest	110.88	39.56	0.957	Direct	2011-2012	[Liu et al., 2013]	[449]
A0447	Forest	110.45	41.25	0.987	Direct	2011-2012	[Liu et al., 2013]	[449]
A0448	Forest	115.72	41.78	1.28	Direct	2011-2012	[Liu et al., 2013]	[449]
A0449	Forest	117.83	40.15	0.275	Direct	2011-2012	[Liu et al., 2013]	[449]
A0450	Forest	103.72	31.37	2.9016	Indirect	2011	[Liu et al., 2013]	[451]
A0451	Forest	103.79	31.25	4.7752	Indirect	2011	[Liu et al., 2013]	[451]
A0452	Forest	105.76	26.25	1.81	Direct	2011	[Liu et al., 2013]	[455]
A0453	Forest	105.94	26.43	5.94	Direct	2011	[Liu et al., 2013]	[455]
A0454	Forest	109.87	37.35	2.0424	Indirect	2011	[Liu et al., 2013]	[457]
A0455	Forest	103.02	31.81	0.9792	Indirect	2008-2009	[Liu, 2010]	[458]
A0456	Forest	102.94	31.47	1.4796	Indirect	2008-2009	[Liu, 2010]	[458]
A0457	Forest	102.67	31.75	1.9845	Indirect	2008-2009	[Liu, 2010]	[458]
A0458	Forest	102.63	31.57	2.1429	Indirect	2008-2009	[Liu, 2010]	[458]
A0459	Forest	102.75	31.68	2.32695	Indirect	2008-2009	[Liu, 2010]	[458]
A0460	Forest	102.62	31.91	2.5038	Indirect	2008-2009	[Liu, 2010]	[458]
A0461	Forest	102.99	31.91	2.92995	Indirect	2008-2009	[Liu, 2010]	[458]
A0462	Forest	102.69	31.45	3.14865	Indirect	2008-2009	[Liu, 2010]	[458]
A0463	Forest	102.93	31.88	4.56435	Indirect	2008-2009	[Liu, 2010]	[458]
A0464	Forest	102.52	31.55	5.4675	Indirect	2008-2009	[Liu, 2010]	[458]
A0465	Forest	103.01	31.84	7.7445	Indirect	2008-2009	[Liu, 2010]	[458]
A0466	Forest	102.66	31.71	8.325	Indirect	2008-2009	[Liu, 2010]	[458]
A0467	Forest	110.76	36.27	0.9576	Indirect	2007-2010	[Liu et al., 2011]	[459]
A0468	Forest	110.76	36.27	2.0064	Indirect	2007-2010	[Liu et al., 2011]	[459]
A0469	Forest	111.06	36.08	2.12	Indirect	2007-2010	[Liu et al., 2011]	[459]
A0470	Forest	110.74	36.28	2.8544	Indirect	2007-2010	[Liu et al., 2011]	[459]
A0471	Forest	110.81	36.11	3.5088	Indirect	2007-2010	[Liu et al., 2011]	[459]
A0472	Forest	107.83	35.13	3.9608	Indirect	2007-2010	[Liu et al., 2011]	[459]
A0473	Forest	110.86	36.26	4.792	Indirect	2007-2010	[Liu et al., 2011]	[459]
A0474	Forest	110.6	36.19	5.3976	Indirect	2007-2010	[Liu et al., 2011]	[459]
A0475	Forest	109.36	37.01	1.068	Indirect	2007-2010	[Liu et al., 2014]	[459]
A0476	Forest	111.22	37.32	3.8	Indirect	2007-2010	[Liu et al., 2014]	[459]
A0477	Forest	106.21	35.49	1.74	Direct	2009	[Liu, 2011]	[460]
A0478	Forest	106.25	35.47	2.613	Direct	2009	[Liu, 2011]	[460]
A0479	Forest	106.26	35.52	3.444	Direct	2009	[Liu, 2011]	[460]
A0480	Forest	106.22	35.53	3.521	Direct	2009	[Liu, 2011]	[460]
A0481	Forest	106.21	35.46	4.862	Direct	2009	[Liu, 2011]	[460]
A0482	Forest	101.6	21.45	13.4	Direct	2004-2005	[Lü et al., 2010]	[464]
A0483	Forest	101.2	21.95	14.33	Direct	2004-2005	[Lü et al., 2010]	[464]
A0484	Forest	114	22.5167	0.405	Indirect	2011	[Lunstrum and Chen, 2014]	[473]
A0485	Forest	114	22.5167	6.48	Indirect	2011	[Lunstrum and Chen, 2014]	[473]
A0486	Forest	114	22.5167	11.34	Indirect	2011	[Lunstrum and Chen, 2014]	[473]
A0487	Forest	114	22.5167	11.61	Indirect	2011	[Lunstrum and Chen, 2014]	[473]
A0488	Forest	93.5	30	1.5255	Indirect	2000	[Luo et al., 2005]	[476]
A0489	Forest	94.0219	29.7597	3.4146	Indirect	2000	[Luo et al., 2005]	[476]
A0490	Forest	94.2422	29.7536	3.7368	Indirect	2000	[Luo et al., 2005]	[476]
A0491	Forest	94.6228	29.6153	5.7186	Indirect	2000	[Luo et al., 2005]	[476]
A0492	Forest	94.5919	29.5811	6.3801	Indirect	2000	[Luo et al., 2005]	[476]
A0493	Forest	102.057	29.6044	0.684	Indirect	2000	[Luo et al., 2005]	[476]
A0494	Forest	101.999	29.5761	7.33095	Indirect	2000	[Luo et al., 2005]	[476]
A0495	Forest	101.968	29.5456	10.9003	Indirect	2000	[Luo et al., 2005]	[476]
A0496	Forest	102.024	29.5869	15.6883	Indirect	2000	[Luo et al., 2005]	[476]
A0497	Forest	101.999	29.5761	16.623	Indirect	2000	[Luo et al., 2005]	[476]
A0498	Forest	115.067	26.7333	4.94998	Direct	2010	[Chen et al., 2012]	[48]
A0499	Forest	115.067	26.7333	5.10021	Direct	2010	[Chen et al., 2012]	[48]
A0500	Forest	115.067	26.7333	6.67768	Direct	2010	[Chen et al., 2012]	[48]
A0501	Forest	101.6	21.45	13.9591	Direct	2004-2005	[Lv, 2006]	[481]
A0502	Forest	101.2	21.95	14.9394	Direct	2004-2005	[Lv, 2006]	[481]
A0503	Forest	101.6	21.45	12.0657	Indirect	2006	[Lv et al., 2007]	[482]
A0504	Forest	101.2	21.95	12.9094	Indirect	2006	[Lv et al., 2007]	[482]
A0505	Forest	84.9989	45.4532	1.03387	Indirect	2010	[Ma, 2011]	[488]
A0506	Forest	85.0161	45.4275	1.37473	Indirect	2010	[Ma, 2011]	[488]
A0507	Forest	85.0628	45.4326	1.42824	Indirect	2010	[Ma, 2011]	[488]
A0508	Forest	85.008	45.4419	1.51192	Indirect	2010	[Ma, 2011]	[488]
A0509	Forest	85.0507	45.4442	1.6152	Indirect	2010	[Ma, 2011]	[488]
A0510	Forest	85.0066	45.4982	1.69001	Indirect	2010	[Ma, 2011]	[488]
A0511	Forest	85.0299	45.3987	1.94583	Indirect	2010	[Ma, 2011]	[488]
A0512	Forest	85.0219	45.4111	2.11627	Indirect	2010	[Ma, 2011]	[488]
A0513	Forest	85.0124	45.4799	2.6147	Indirect	2010	[Ma, 2011]	[488]
A0514	Forest	85.0376	45.4555	3.07435	Indirect	2010	[Ma, 2011]	[488]
A0515	Forest	128.827	47.4701	6.004	Indirect	2011	[Ma, 2012]	[489]
A0516	Forest	108.45	33.48	3.74205	Indirect	2009	[Ma, 2009]	[491]
A0517	Forest	108.43	33.45	3.92866	Indirect	2009	[Ma, 2009]	[491]
A0518	Forest	108.47	33.47	9.75374	Indirect	2009	[Ma, 2009]	[491]
A0519	Forest	118.61	41.24	6.7712	Indirect	2008-2010	[Ma, 2011]	[493]
A0520	Forest	118.45	41.18	9.2256	Indirect	2008-2010	[Ma, 2011]	[493]
A0521	Forest	118.56	41.31	9.248	Indirect	2008-2010	[Ma, 2011]	[493]
A0522	Forest	118.42	41.05	9.3328	Indirect	2008-2010	[Ma, 2011]	[493]
A0523	Forest	128.94	46.67	0.3821	Direct	2011	[Ma, 2012]	[494]
A0524	Forest	128.96	46.82	0.9316	Direct	2011	[Ma, 2012]	[494]
A0525	Forest	128.99	46.79	3.1562	Direct	2011	[Ma, 2012]	[494]
A0526	Forest	129.04	46.62	5.1898	Direct	2011	[Ma, 2012]	[494]
A0527	Forest	129.08	46.58	5.3144	Direct	2011	[Ma, 2012]	[494]
A0528	Forest	129.14	46.78	5.6162	Direct	2011	[Ma, 2012]	[494]
A0529	Forest	129.15	46.65	7.2423	Direct	2011	[Ma, 2012]	[494]
A0530	Forest	129.21	46.81	8.8026	Direct	2011	[Ma, 2012]	[494]
A0531	Forest	129.25	46.74	10.5053	Direct	2011	[Ma, 2012]	[494]
A0532	Forest	129.22	46.57	11.0903	Direct	2011	[Ma, 2012]	[494]
A0533	Forest	128.96	46.54	0.326331	Indirect	2008	[Ma et al., 2010]	[495]
A0534	Forest	129.04	46.81	2.93711	Indirect	2008	[Ma et al., 2010]	[495]
A0535	Forest	129.21	46.79	4.81288	Indirect	2008	[Ma et al., 2010]	[495]
A0536	Forest	129.06	46.83	4.91643	Indirect	2008	[Ma et al., 2010]	[495]
A0537	Forest	129.14	46.75	5.17947	Indirect	2008	[Ma et al., 2010]	[495]
A0538	Forest	129.17	46.65	6.33565	Indirect	2008	[Ma et al., 2010]	[495]
A0539	Forest	129.01	46.62	7.69513	Indirect	2008	[Ma et al., 2010]	[495]
A0540	Forest	128.92	46.56	9.74003	Indirect	2008	[Ma et al., 2010]	[495]
A0541	Forest	115.067	26.7333	3.741	Direct	2005-2007	[Ma et al., 2014]	[499]
A0542	Forest	115.067	26.7333	3.849	Direct	2005-2007	[Ma et al., 2014]	[499]
A0543	Forest	115.07	26.7467	3.65787	Direct	2005	[Ma et al., 2007]	[500]
A0544	Forest	115.07	26.7467	4.15094	Direct	2005	[Ma et al., 2007]	[500]
A0545	Forest	115.07	26.7467	4.25248	Direct	2005	[Ma et al., 2007]	[500]
A0546	Forest	115.07	26.7467	6.05511	Direct	2005	[Ma et al., 2007]	[500]
A0547	Forest	115.07	26.7467	6.83268	Direct	2005	[Ma et al., 2007]	[500]
A0548	Forest	106.2	35.56	1.781	Direct	2012	[Ma, 2013]	[501]
A0549	Forest	106.26	35.47	3.0924	Indirect	2012	[Ma, 2013]	[501]
A0550	Forest	106.28	35.49	3.5316	Indirect	2012	[Ma, 2013]	[501]
A0551	Forest	106.36	35.39	4.62	Direct	2012	[Ma, 2013]	[501]
A0552	Forest	109.01	36.23	3.828	Indirect	2008	[Meng, 2010]	[505]
A0553	Forest	109.75	19.2667	0.6984	Indirect	2011	[Miao, 2013]	[510]
A0554	Forest	109.75	19.2667	2.77065	Indirect	2011	[Miao, 2013]	[510]
A0555	Forest	109.75	19.2667	4.7286	Indirect	2011	[Miao, 2013]	[510]
A0556	Forest	109.75	19.2667	6.43815	Indirect	2011	[Miao, 2013]	[510]
A0557	Forest	109.75	19.2667	8.4861	Indirect	2011	[Miao, 2013]	[510]
A0558	Forest	106.864	22.0393	11.741	Direct	2011	[Ming et al., 2012]	[511]
A0559	Forest	106.68	21.99	1.98042	Direct	2012	[Ming et al., 2014]	[512]
A0560	Forest	106.74	22.15	8.49153	Direct	2012	[Ming et al., 2014]	[512]
A0561	Forest	106.78	22.19	10.103	Direct	2012	[Ming et al., 2014]	[512]
A0562	Forest	108.32	22.67	4.60555	Direct	2010	[Mo et al., 2011]	[514]
A0563	Forest	109.85	22.55	7.5104	Indirect	2010	[Mo et al., 2012]	[515]
A0564	Forest	109.85	22.55	7.7232	Indirect	2010	[Mo et al., 2012]	[515]
A0565	Forest	109.85	22.55	9.8664	Indirect	2010	[Mo et al., 2012]	[515]
A0566	Forest	129.72	44.49	2.86743	Indirect	2009-2010	[Nie and Ren, 2010]	[523]
A0567	Forest	129.72	44.49	3.5228	Indirect	2009-2010	[Nie and Ren, 2010]	[523]
A0568	Forest	129.72	44.49	5.08654	Indirect	2009-2010	[Nie and Ren, 2010]	[523]
A0569	Forest	129.72	44.49	7.53071	Indirect	2009-2010	[Nie and Ren, 2010]	[523]
A0570	Forest	129.72	44.49	7.57116	Indirect	2009-2010	[Nie and Ren, 2010]	[523]
A0571	Forest	129.72	44.49	12.245	Indirect	2009-2010	[Nie and Ren, 2010]	[523]
A0572	Forest	106.88	22.06	4.83648	Indirect	2010	[Niu, 2012]	[526]
A0573	Forest	106.85	22.05	5.35896	Indirect	2010	[Niu, 2012]	[526]
A0574	Forest	106.86	22.04	7.96816	Indirect	2010	[Niu, 2012]	[526]
A0575	Forest	106.87	22.04	10.3074	Indirect	2010	[Niu, 2012]	[526]
A0576	Forest	106.87	22.05	12.6038	Indirect	2010	[Niu, 2012]	[526]
A0577	Forest	109.79	26.85	5.97454	Direct	2005	[Niu et al., 2009]	[528]
A0578	Forest	110.02	27.04	6.34182	Direct	2005	[Niu et al., 2009]	[528]
A0579	Forest	113.98	26.05	1.71028	Direct	2012	[Pan et al., 2014]	[534]
A0580	Forest	114.35	27.83	2.08826	Direct	2012	[Pan et al., 2014]	[534]
A0581	Forest	115.56	26.28	2.64537	Direct	2012	[Pan et al., 2014]	[534]
A0582	Forest	114.78	26.71	3.19981	Direct	2012	[Pan et al., 2014]	[534]
A0583	Forest	114.97	25.99	5.81375	Direct	2012	[Pan et al., 2014]	[534]
A0584	Forest	114.57	27.75	6.01448	Direct	2010	[Pan et al., 2013]	[535]
A0585	Forest	101.246	21.9469	0.8992	Indirect	2008	[Pang, 2009]	[536]
A0586	Forest	101.245	21.9471	2.476	Indirect	2008	[Pang, 2009]	[536]
A0587	Forest	101.245	21.943	5.5352	Indirect	2008	[Pang, 2009]	[536]
A0588	Forest	101.275	21.9102	6.6104	Indirect	2008	[Pang, 2009]	[536]
A0589	Forest	101.268	21.9232	9.692	Indirect	2008	[Pang, 2009]	[536]
A0590	Forest	125.72	51.25	2.42937	Direct	2010	[Peng, 2012]	[543]
A0591	Forest	125.16	51.52	5.0103	Direct	2010	[Peng, 2012]	[543]
A0592	Forest	125.58	51.42	6.07069	Direct	2010	[Peng, 2012]	[543]
A0593	Forest	125.42	51.38	8.5193	Direct	2010	[Peng, 2012]	[543]
A0594	Forest	123.45	51.83	0.489308	Indirect	2009	[Qi, 2011]	[546]
A0595	Forest	123.21	51.28	1.04719	Indirect	2009	[Qi, 2011]	[546]
A0596	Forest	123.79	51.59	6.21995	Indirect	2009	[Qi, 2011]	[546]
A0597	Forest	123.93	52.24	8.43839	Indirect	2009	[Qi, 2011]	[546]
A0598	Forest	124.22	51.36	15.2259	Indirect	2009	[Qi, 2011]	[546]
A0599	Forest	128.889	47.1806	1.06435	Indirect	2009	[Qi, 2011]	[546]
A0600	Forest	127.83	42.39	2.17747	Indirect	2009	[Qi, 2011]	[546]
A0601	Forest	128.01	42.59	3.06231	Indirect	2009	[Qi, 2011]	[546]
A0602	Forest	128.889	47.1806	3.12681	Indirect	2009	[Qi, 2011]	[546]
A0603	Forest	127.52	42.52	5.12257	Indirect	2009	[Qi, 2011]	[546]
A0604	Forest	127.98	42.63	6.26337	Indirect	2009	[Qi, 2011]	[546]
A0605	Forest	128.889	47.1806	9.65887	Indirect	2009	[Qi, 2011]	[546]
A0606	Forest	128.889	47.1806	12.3241	Indirect	2009	[Qi, 2011]	[546]
A0607	Forest	127.67	42.35	14.0339	Indirect	2009	[Qi, 2011]	[546]
A0608	Forest	101.267	21.9	9.42508	Indirect	2005-2006	[Qi and Tang, 2008]	[548]
A0609	Forest	101.283	21.9	9.99543	Indirect	2005-2006	[Qi and Tang, 2008]	[548]
A0610	Forest	101.383	21.7167	14.2893	Indirect	2005-2006	[Qi and Tang, 2008]	[548]
A0611	Forest	127.84	42.38	5.8832	Indirect	2007-2009	[Qi et al., 2013]	[549]
A0612	Forest	127.95	42.45	6.9432	Indirect	2007-2009	[Qi et al., 2013]	[549]
A0613	Forest	127.59	42.63	7.668	Indirect	2007-2009	[Qi et al., 2013]	[549]
A0614	Forest	128.01	42.57	12.2296	Indirect	2007-2009	[Qi et al., 2013]	[549]
A0615	Forest	106.48	37.81	0.48915	Indirect	2009	[Ren, 2011]	[565]
A0616	Forest	105.83	36.94	0.8235	Indirect	2009	[Ren, 2011]	[565]
A0617	Forest	106.39	38.04	2.02545	Indirect	2009	[Ren, 2011]	[565]
A0618	Forest	106.33	37.28	2.14245	Indirect	2009	[Ren, 2011]	[565]
A0619	Forest	106.29	38.88	3.5433	Indirect	2009	[Ren, 2011]	[565]
A0620	Forest	106.15	39.21	3.708	Indirect	2009	[Ren, 2011]	[565]
A0621	Forest	106.67	39.02	4.0869	Indirect	2009	[Ren, 2011]	[565]
A0622	Forest	106.67	37.42	4.7403	Indirect	2009	[Ren, 2011]	[565]
A0623	Forest	105.83	38.48	6.90615	Indirect	2009	[Ren, 2011]	[565]
A0624	Forest	106.51	36.94	10.22	Indirect	2009	[Ren, 2011]	[565]
A0625	Forest	105.92	37.05	13.6867	Indirect	2009	[Ren, 2011]	[565]
A0626	Forest	106.39	36.72	13.738	Indirect	2009	[Ren, 2011]	[565]
A0627	Forest	108.45	33.44	7.538	Direct	2011	[Ren et al., 2012]	[567]
A0628	Forest	108.45	33.44	8.601	Direct	2011	[Ren et al., 2012]	[567]
A0629	Forest	108.45	33.44	9.235	Direct	2011	[Ren et al., 2012]	[567]
A0630	Forest	99.9983	22.1961	2.72988	Indirect	2012	[Chen et al., 2013]	[57]
A0631	Forest	100.012	22.1986	9.03672	Indirect	2012	[Chen et al., 2013]	[57]
A0632	Forest	100.018	22.166	13.4438	Indirect	2012	[Chen et al., 2013]	[57]
A0633	Forest	120.09	32.32	2.28315	Indirect	2012	[Chen, 2013]	[58]
A0634	Forest	120.24	32.37	2.36497	Indirect	2012	[Chen, 2013]	[58]
A0635	Forest	120.07	32.15	2.47002	Indirect	2012	[Chen, 2013]	[58]
A0636	Forest	112.08	26.29	1.84959	Indirect	2012	[Shao et al., 2014]	[581]
A0637	Forest	113.77	26.49	7.74117	Indirect	2012	[Shao et al., 2014]	[581]
A0638	Forest	109.83	29.18	12.8111	Indirect	2012	[Shao et al., 2014]	[581]
A0639	Forest	107.88	33.65	4.9824	Direct	2011	[Shen, 2013]	[587]
A0640	Forest	108.57	33.85	8.008	Direct	2011	[Shen, 2013]	[587]
A0641	Forest	114.45	34.52	1.883	Direct	2011-2012	[Shen, 2012]	[588]
A0642	Forest	115.37	34.51	3.117	Direct	2011-2012	[Shen, 2012]	[588]
A0643	Forest	115.15	34.33	3.626	Direct	2011-2012	[Shen, 2012]	[588]
A0644	Forest	114.78	34.46	11.126	Direct	2011-2012	[Shen, 2012]	[588]
A0645	Forest	114.93	34.37	13.389	Direct	2011-2012	[Shen, 2012]	[588]
A0646	Forest	114.17	34.45	17.5	Direct	2011-2012	[Shen, 2012]	[588]
A0647	Forest	116.507	41.2122	1.05	Direct	2011	[Shen et al., 2014]	[589]
A0648	Forest	116.76	41.8464	1.14	Direct	2011	[Shen et al., 2014]	[589]
A0649	Forest	116.748	41.1706	0.17	Direct	2011	[Shen et al., 2014]	[589]
A0650	Forest	116.505	41.135	0.68	Direct	2011	[Shen et al., 2014]	[589]
A0651	Forest	116.757	41.1619	0.9	Direct	2011	[Shen et al., 2014]	[589]
A0652	Forest	108.33	36.42	1.13598	Direct	2012	[Shen and Zhang, 2014]	[590]
A0653	Forest	108.32	36.41	1.9028	Direct	2012	[Shen and Zhang, 2014]	[590]
A0654	Forest	107.92	35.78	0.982761	Direct	2012	[Shen and Zhang, 2014]	[590]
A0655	Forest	107.93	35.78	1.39351	Direct	2012	[Shen and Zhang, 2014]	[590]
A0656	Forest	108.06	35.93	1.4999	Direct	2012	[Shen and Zhang, 2014]	[590]
A0657	Forest	108.06	35.92	2.08329	Direct	2012	[Shen and Zhang, 2014]	[590]
A0658	Forest	107.92	36.09	0.637325	Direct	2012	[Shen et al., 2013]	[591]
A0659	Forest	108.64	36.02	0.727669	Direct	2012	[Shen et al., 2013]	[591]
A0660	Forest	108.55	36.23	1.13299	Direct	2012	[Shen et al., 2013]	[591]
A0661	Forest	108.15	35.94	1.28715	Direct	2012	[Shen et al., 2013]	[591]
A0662	Forest	107.89	35.78	1.6112	Direct	2012	[Shen et al., 2013]	[591]
A0663	Forest	108.117	27.0167	5.2736	Indirect	2006	[Sheng, 2007]	[593]
A0664	Forest	118.21	34.78	2.28555	Direct	2011	[Shi, 2012]	[594]
A0665	Forest	118.22	33.89	2.40351	Direct	2011	[Shi, 2012]	[594]
A0666	Forest	117.25	34.12	2.47481	Direct	2011	[Shi, 2012]	[594]
A0667	Forest	117.35	33.98	2.54625	Direct	2011	[Shi, 2012]	[594]
A0668	Forest	118.05	34.15	2.73522	Direct	2011	[Shi, 2012]	[594]
A0669	Forest	118.02	34.25	2.86884	Direct	2011	[Shi, 2012]	[594]
A0670	Forest	118.42	34.62	3.27078	Direct	2011	[Shi, 2012]	[594]
A0671	Forest	116.88	34.25	3.29646	Direct	2011	[Shi, 2012]	[594]
A0672	Forest	117.67	33.92	4.57851	Direct	2011	[Shi, 2012]	[594]
A0673	Forest	114.083	22.5167	1.47	Direct	2005	[Chen et al., 2012]	[60]
A0674	Forest	114.083	22.5167	1.77	Direct	2005	[Chen et al., 2012]	[60]
A0675	Forest	114.083	22.5167	2.28	Direct	2005	[Chen et al., 2012]	[60]
A0676	Forest	108.98	37.02	1.748	Direct	2012	[Shi et al., 2013]	[600]
A0677	Forest	110.21	37.17	1.761	Direct	2012	[Shi et al., 2013]	[600]
A0678	Forest	109.79	37.09	2.856	Direct	2012	[Shi et al., 2013]	[600]
A0679	Forest	108.97	37.12	3.951	Direct	2012	[Shi et al., 2013]	[600]
A0680	Forest	121.954	52.0738	3.24822	Indirect	2010	[Shi, 2012]	[602]
A0681	Forest	121.954	52.0738	4.01753	Indirect	2010	[Shi, 2012]	[602]
A0682	Forest	121.954	52.0738	6.03187	Indirect	2010	[Shi, 2012]	[602]
A0683	Forest	121.954	52.0738	6.67523	Indirect	2010	[Shi, 2012]	[602]
A0684	Forest	121.954	52.0738	14.7964	Indirect	2010	[Shi, 2012]	[602]
A0685	Forest	118.73	49.95	3.37924	Indirect	2010	[Shi, 2012]	[602]
A0686	Forest	118.722	50.0238	7.13873	Indirect	2010	[Shi, 2012]	[602]
A0687	Forest	118.722	50.0238	12.4138	Indirect	2010	[Shi, 2012]	[602]
A0688	Forest	118.722	50.0238	14.3868	Indirect	2010	[Shi, 2012]	[602]
A0689	Forest	122.168	42.8067	1.27709	Indirect	2010	[Shi, 2012]	[602]
A0690	Forest	122.168	42.8067	1.38142	Indirect	2010	[Shi, 2012]	[602]
A0691	Forest	122.168	42.8067	9.77242	Indirect	2010	[Shi, 2012]	[602]
A0692	Forest	118.85	44.0471	1.00971	Indirect	2010	[Shi, 2012]	[602]
A0693	Forest	118.723	44.2015	1.75072	Indirect	2010	[Shi, 2012]	[602]
A0694	Forest	118.723	44.2015	3.39205	Indirect	2010	[Shi, 2012]	[602]
A0695	Forest	118.85	44.0471	3.52253	Indirect	2010	[Shi, 2012]	[602]
A0696	Forest	118.85	44.0471	3.79256	Indirect	2010	[Shi, 2012]	[602]
A0697	Forest	118.85	44.0471	3.81337	Indirect	2010	[Shi, 2012]	[602]
A0698	Forest	118.723	44.2015	4.78332	Indirect	2010	[Shi, 2012]	[602]
A0699	Forest	118.85	44.0471	4.83138	Indirect	2010	[Shi, 2012]	[602]
A0700	Forest	118.723	44.2015	5.67644	Indirect	2010	[Shi, 2012]	[602]
A0701	Forest	118.723	44.2015	5.94623	Indirect	2010	[Shi, 2012]	[602]
A0702	Forest	110.508	19.1014	1.4232	Direct	2008	[Shi et al., 2011]	[604]
A0703	Forest	108.663	19.0161	1.6074	Direct	2008	[Shi et al., 2011]	[604]
A0704	Forest	109.81	19.17	1.7262	Direct	2008	[Shi et al., 2011]	[604]
A0705	Forest	110.681	19.8267	2.593	Direct	2008	[Shi et al., 2011]	[604]
A0706	Forest	116.34	37.01	0.682252	Indirect	2008-2011	[Si, 2012]	[606]
A0707	Forest	116.16	36.85	0.729972	Indirect	2008-2011	[Si, 2012]	[606]
A0708	Forest	116.82	39.92	0.9672	Indirect	2008-2011	[Si, 2012]	[606]
A0709	Forest	116.08	36.76	1.04349	Indirect	2008-2011	[Si, 2012]	[606]
A0710	Forest	116.73	39.82	1.0704	Indirect	2008-2011	[Si, 2012]	[606]
A0711	Forest	116.87	39.79	1.1368	Indirect	2008-2011	[Si, 2012]	[606]
A0712	Forest	116.767	40.2667	1.3296	Indirect	2008-2011	[Si, 2012]	[606]
A0713	Forest	116.64	39.67	1.4052	Indirect	2008-2011	[Si, 2012]	[606]
A0714	Forest	116.91	40.01	1.5104	Indirect	2008-2011	[Si, 2012]	[606]
A0715	Forest	116.72	39.82	1.5944	Indirect	2008-2011	[Si, 2012]	[606]
A0716	Forest	116.767	40.2667	2.4776	Indirect	2008-2011	[Si, 2012]	[606]
A0717	Forest	116.25	39.45	3.62195	Indirect	2008-2011	[Si, 2012]	[606]
A0718	Forest	116.45	39.43	4.61984	Indirect	2008-2011	[Si, 2012]	[606]
A0719	Forest	101.28	21.48	0.423	Indirect	2009	[Song and Zhang, 2010]	[607]
A0720	Forest	100.15	21.59	0.74115	Indirect	2009	[Song and Zhang, 2010]	[607]
A0721	Forest	100.45	21.79	1.1025	Indirect	2009	[Song and Zhang, 2010]	[607]
A0722	Forest	101.34	22.05	2.53755	Indirect	2009	[Song and Zhang, 2010]	[607]
A0723	Forest	100.28	21.54	2.76615	Indirect	2009	[Song and Zhang, 2010]	[607]
A0724	Forest	101.81	22.57	3.57705	Indirect	2009	[Song and Zhang, 2010]	[607]
A0725	Forest	101.45	22.19	4.1049	Indirect	2009	[Song and Zhang, 2010]	[607]
A0726	Forest	100.38	21.85	4.65165	Indirect	2009	[Song and Zhang, 2010]	[607]
A0727	Forest	101.61	22.45	7.8813	Indirect	2009	[Song and Zhang, 2010]	[607]
A0728	Forest	101.04	22.31	6.59475	Indirect	2009	[Song and Zhang, 2010]	[607]
A0729	Forest	101.38	22.48	8.6814	Indirect	2009	[Song and Zhang, 2010]	[607]
A0730	Forest	101.75	21.98	1.6155	Indirect	2009	[Song and Zhang, 2010]	[607]
A0731	Forest	117.54	25.62	2.88318	Direct	2010	[Su, 2011]	[611]
A0732	Forest	117.52	25.61	2.94178	Direct	2010	[Su, 2011]	[611]
A0733	Forest	117.57	25.63	1.04079	Direct	2009	[Su et al., 2012]	[613]
A0734	Forest	116.97	26.15	2.90711	Direct	2009	[Su et al., 2012]	[613]
A0735	Forest	117.27	26.02	3.5328	Direct	2009	[Su et al., 2012]	[613]
A0736	Forest	117.36	25.57	4.16017	Direct	2009	[Su et al., 2012]	[613]
A0737	Forest	116.95	25.98	4.2848	Direct	2009	[Su et al., 2012]	[613]
A0738	Forest	117.35	25.89	4.40153	Direct	2009	[Su et al., 2012]	[613]
A0739	Forest	116.98	25.87	4.77954	Direct	2009	[Su et al., 2012]	[613]
A0740	Forest	117.64	25.87	5.74821	Direct	2009	[Su et al., 2012]	[613]
A0741	Forest	117.23	26.12	8.4736	Direct	2009	[Su et al., 2012]	[613]
A0742	Forest	112.21	36.62	6.1656	Direct	2010	[Sun, 2011]	[618]
A0743	Forest	101.308	21.9449	9.747	Direct	2010	[Tang et al., 2012]	[627]
A0744	Forest	101.568	21.6333	13.474	Direct	2010	[Tang et al., 2012]	[627]
A0745	Forest	101.405	21.8053	17.169	Direct	2010	[Tang et al., 2012]	[627]
A0746	Forest	101.222	21.9346	9.324	Direct	2010	[Tang et al., 2012]	[627]
A0747	Forest	101.36	22.93	3.3912	Indirect	2012	[Chen et al., 2014]	[63]
A0748	Forest	102.08	23.45	4.2456	Indirect	2012	[Chen et al., 2014]	[63]
A0749	Forest	99.86	24.04	5.3616	Indirect	2012	[Chen et al., 2014]	[63]
A0750	Forest	100.52	24.65	7.892	Indirect	2012	[Chen et al., 2014]	[63]
A0751	Forest	112.54	23.17	4.167	Direct	2004	[Tang, 2006]	[630]
A0752	Forest	112.56	23.18	6.856	Direct	2004	[Tang, 2006]	[630]
A0753	Forest	112.55	23.19	11.256	Direct	2004	[Tang, 2006]	[630]
A0754	Forest	113.68	29.67	1.429	Direct	2011	[Tang et al., 2012]	[631]
A0755	Forest	114.02	29.85	1.828	Direct	2011	[Tang et al., 2012]	[631]
A0756	Forest	113.95	29.72	1.711	Direct	2011	[Tang et al., 2012]	[631]
A0757	Forest	113.78	29.46	2.033	Direct	2011	[Tang et al., 2012]	[631]
A0758	Forest	108.89	24.13	2.2072	Indirect	2010-2011	[Tao, 2012]	[634]
A0759	Forest	108.85	25.01	0.1216	Indirect	2010-2011	[Tao, 2012]	[634]
A0760	Forest	108.82	24.99	0.1696	Indirect	2010-2011	[Tao, 2012]	[634]
A0761	Forest	108.82	25.16	0.4432	Indirect	2010-2011	[Tao, 2012]	[634]
A0762	Forest	108.83	25.05	1.8056	Indirect	2010-2011	[Tao, 2012]	[634]
A0763	Forest	108.84	25.06	2.1064	Indirect	2010-2011	[Tao, 2012]	[634]
A0764	Forest	108.83	25.05	2.1512	Indirect	2010-2011	[Tao, 2012]	[634]
A0765	Forest	108.83	25.05	2.2728	Indirect	2010-2011	[Tao, 2012]	[634]
A0766	Forest	108.84	25.05	2.324	Indirect	2010-2011	[Tao, 2012]	[634]
A0767	Forest	108.84	25.06	2.6432	Indirect	2010-2011	[Tao, 2012]	[634]
A0768	Forest	108.84	25.05	2.84	Indirect	2010-2011	[Tao, 2012]	[634]
A0769	Forest	108.9	24.99	2.844	Indirect	2010-2011	[Tao, 2012]	[634]
A0770	Forest	108.84	25.06	3.5016	Indirect	2010-2011	[Tao, 2012]	[634]
A0771	Forest	108.91	25.06	4.2536	Indirect	2010-2011	[Tao, 2012]	[634]
A0772	Forest	108.81	25.08	4.3304	Indirect	2010-2011	[Tao, 2012]	[634]
A0773	Forest	108.84	25.12	4.804	Indirect	2010-2011	[Tao, 2012]	[634]
A0774	Forest	108.88	25.07	5.5	Indirect	2010-2011	[Tao, 2012]	[634]
A0775	Forest	108.87	25.11	7.1336	Indirect	2010-2011	[Tao, 2012]	[634]
A0776	Forest	108.84	25.05	7.8736	Indirect	2010-2011	[Tao, 2012]	[634]
A0777	Forest	108.92	25.05	8.5488	Indirect	2010-2011	[Tao, 2012]	[634]
A0778	Forest	108.29	24.47	4.2896	Indirect	2011	[Tao et al., 2012]	[635]
A0779	Forest	108.32	24.47	4.3888	Indirect	2011	[Tao et al., 2012]	[635]
A0780	Forest	108.35	24.49	4.6864	Indirect	2011	[Tao et al., 2012]	[635]
A0781	Forest	108.41	24.5	12.968	Indirect	2011	[Tao et al., 2012]	[635]
A0782	Forest	108.92	25.12	0.1216	Indirect	2010	[Tao et al., 2011]	[636]
A0783	Forest	108.85	24.99	0.1696	Indirect	2010	[Tao et al., 2011]	[636]
A0784	Forest	108.89	25.16	0.4432	Indirect	2010	[Tao et al., 2011]	[636]
A0785	Forest	108.92	24.99	2.2072	Indirect	2010	[Tao et al., 2011]	[636]
A0786	Forest	108.91	25.07	2.844	Indirect	2010	[Tao et al., 2011]	[636]
A0787	Forest	108.91	25.05	4.2536	Indirect	2010	[Tao et al., 2011]	[636]
A0788	Forest	108.88	25.13	4.3304	Indirect	2010	[Tao et al., 2011]	[636]
A0789	Forest	108.83	25.09	4.804	Indirect	2010	[Tao et al., 2011]	[636]
A0790	Forest	108.91	25.09	5.5	Indirect	2010	[Tao et al., 2011]	[636]
A0791	Forest	108.9	25.1	7.1336	Indirect	2010	[Tao et al., 2011]	[636]
A0792	Forest	108.82	25.15	8.5488	Indirect	2010	[Tao et al., 2011]	[636]
A0793	Forest	108.37	24.49	0.4504	Indirect	2010	[Tao et al., 2011]	[637]
A0794	Forest	108.29	24.47	2.3552	Indirect	2010	[Tao et al., 2011]	[637]
A0795	Forest	108.41	24.49	2.8344	Indirect	2010	[Tao et al., 2011]	[637]
A0796	Forest	108.36	24.48	4.2896	Indirect	2010	[Tao et al., 2011]	[637]
A0797	Forest	108.41	24.47	4.3888	Indirect	2010	[Tao et al., 2011]	[637]
A0798	Forest	108.35	24.5	4.6864	Indirect	2010	[Tao et al., 2011]	[637]
A0799	Forest	108.39	24.48	4.8024	Indirect	2010	[Tao et al., 2011]	[637]
A0800	Forest	108.31	24.48	12.968	Indirect	2010	[Tao et al., 2011]	[637]
A0801	Forest	108.32	24.5	0.4504	Indirect	2009-2010	[Tao et al., 2012]	[638]
A0802	Forest	108.35	24.48	4.8024	Indirect	2009-2010	[Tao et al., 2012]	[638]
A0803	Forest	115.63	39.25	2.26575	Indirect	2005	[Chen, 2007]	[64]
A0804	Forest	115.73	39.87	4.44735	Indirect	2005	[Chen, 2007]	[64]
A0805	Forest	115.42	39.85	5.72715	Indirect	2005	[Chen, 2007]	[64]
A0806	Forest	105.45	25.85	0.086862	Direct	2010	[Tian et al., 2011]	[640]
A0807	Forest	105.36	25.75	0.124424	Direct	2010	[Tian et al., 2011]	[640]
A0808	Forest	105.81	25.84	0.249558	Direct	2010	[Tian et al., 2011]	[640]
A0809	Forest	105.31	25.67	0.312163	Direct	2010	[Tian et al., 2011]	[640]
A0810	Forest	124.9	42.11	2.0775	Indirect	2011	[Tian et al., 2012]	[641]
A0811	Forest	124.9	42.1	2.19574	Indirect	2011	[Tian et al., 2012]	[641]
A0812	Forest	124.08	41.29	3.47385	Indirect	2011	[Tian et al., 2012]	[641]
A0813	Forest	124.93	42.1	3.89478	Indirect	2011	[Tian et al., 2012]	[641]
A0814	Forest	125.29	41.34	4.25888	Indirect	2011	[Tian et al., 2012]	[641]
A0815	Forest	123.88	41.89	4.75608	Indirect	2011	[Tian et al., 2012]	[641]
A0816	Forest	125.01	41.72	5.05682	Indirect	2011	[Tian et al., 2012]	[641]
A0817	Forest	124.89	42.1	5.48039	Indirect	2011	[Tian et al., 2012]	[641]
A0818	Forest	125.05	41.31	5.71264	Indirect	2011	[Tian et al., 2012]	[641]
A0819	Forest	125.01	41.73	6.1476	Indirect	2011	[Tian et al., 2012]	[641]
A0820	Forest	125.06	41.73	6.33444	Indirect	2011	[Tian et al., 2012]	[641]
A0821	Forest	124.07	41.27	6.60081	Indirect	2011	[Tian et al., 2012]	[641]
A0822	Forest	125.06	41.7	8.63529	Indirect	2011	[Tian et al., 2012]	[641]
A0823	Forest	114.59	27.62	0.121	Direct	2010	[Wang et al., 2011]	[651]
A0824	Forest	114.68	27.73	0.243	Direct	2010	[Wang et al., 2011]	[651]
A0825	Forest	107.07	34.59	1.83946	Direct	2009	[Wang, 2011]	[653]
A0826	Forest	107.09	34.62	2.64936	Direct	2009	[Wang, 2011]	[653]
A0827	Forest	107.11	34.61	3.77454	Direct	2009	[Wang, 2011]	[653]
A0828	Forest	128.096	43.1763	0.33072	Indirect	2008	[Wang et al., 2010]	[657]
A0829	Forest	128.097	43.1763	2.28192	Indirect	2008	[Wang et al., 2010]	[657]
A0830	Forest	128.096	43.1921	2.52208	Indirect	2008	[Wang et al., 2010]	[657]
A0831	Forest	128.088	43.1751	3.1396	Indirect	2008	[Wang et al., 2010]	[657]
A0832	Forest	128.096	43.1713	3.24648	Indirect	2008	[Wang et al., 2010]	[657]
A0833	Forest	128.095	43.1793	5.43528	Indirect	2008	[Wang et al., 2010]	[657]
A0834	Forest	128.095	43.1882	5.9288	Indirect	2008	[Wang et al., 2010]	[657]
A0835	Forest	121.51	50.82	3.95	Direct	2010-2012	[Wang, 2013]	[662]
A0836	Forest	121.512	50.83	7.662	Direct	2010-2012	[Wang, 2013]	[662]
A0837	Forest	121.51	50.8441	9.864	Direct	2010-2012	[Wang, 2013]	[662]
A0838	Forest	121.501	50.8214	10.042	Direct	2010-2012	[Wang, 2013]	[662]
A0839	Forest	110.9	21.45	0.634	Direct	2011	[Wang et al., 2013]	[663]
A0840	Forest	110.9	21.45	2.878	Direct	2011	[Wang et al., 2013]	[663]
A0841	Forest	110.9	21.45	5.594	Direct	2011	[Wang et al., 2013]	[663]
A0842	Forest	110.9	21.45	5.965	Direct	2011	[Wang et al., 2013]	[663]
A0843	Forest	109.774	21.5378	1.80045	Indirect	2012	[Wang et al., 2013]	[664]
A0844	Forest	109.755	21.5652	4.37265	Indirect	2012	[Wang et al., 2013]	[664]
A0845	Forest	109.753	21.5703	6.69195	Indirect	2012	[Wang et al., 2013]	[664]
A0846	Forest	109.763	21.5679	6.89535	Indirect	2012	[Wang et al., 2013]	[664]
A0847	Forest	109.768	21.555	12.1766	Indirect	2012	[Wang et al., 2013]	[664]
A0848	Forest	95.3521	30.4284	6.48648	Direct	2011-2012	[Wang et al., 2014]	[665]
A0849	Forest	95.3245	30.122	10.6306	Direct	2011-2012	[Wang et al., 2014]	[665]
A0850	Forest	94.6995	29.7054	13.2432	Direct	2011-2012	[Wang et al., 2014]	[665]
A0851	Forest	94.33	29.5389	13.6036	Direct	2011-2012	[Wang et al., 2014]	[665]
A0852	Forest	94.1891	29.0378	14.0541	Direct	2011-2012	[Wang et al., 2014]	[665]
A0853	Forest	93.7925	28.37	16.3964	Direct	2011-2012	[Wang et al., 2014]	[665]
A0854	Forest	114.888	40.8287	1.44841	Direct	2011	[Wang, 2013]	[667]
A0855	Forest	114.888	40.8287	1.88036	Direct	2011	[Wang, 2013]	[667]
A0856	Forest	114.888	40.8287	2.58089	Direct	2011	[Wang, 2013]	[667]
A0857	Forest	109.595	26.7473	2.2536	Indirect	2006	[Wang et al., 2010]	[669]
A0858	Forest	109.595	26.7473	2.3463	Indirect	2006	[Wang et al., 2010]	[669]
A0859	Forest	109.595	26.7473	2.55555	Indirect	2006	[Wang et al., 2010]	[669]
A0860	Forest	109.595	26.7473	2.6865	Indirect	2006	[Wang et al., 2010]	[669]
A0861	Forest	109.595	26.7473	3.0186	Indirect	2006	[Wang et al., 2010]	[669]
A0862	Forest	109.595	26.7473	3.29625	Indirect	2006	[Wang et al., 2010]	[669]
A0863	Forest	109.595	26.7473	3.5253	Indirect	2006	[Wang et al., 2010]	[669]
A0864	Forest	108.72	36.32	2.964	Direct	2010	[Wang et al., 2012]	[674]
A0865	Forest	109.78	35.48	3.122	Direct	2010	[Wang et al., 2012]	[674]
A0866	Forest	107.81	34.67	3.753	Direct	2010	[Wang et al., 2012]	[674]
A0867	Forest	107.36	29.95	0.7472	Indirect	2007	[Wang et al., 2009]	[685]
A0868	Forest	108.63	30.36	1.3648	Indirect	2007	[Wang et al., 2009]	[685]
A0869	Forest	107.96	29.84	1.4424	Indirect	2007	[Wang et al., 2009]	[685]
A0870	Forest	109.43	30.45	1.5352	Indirect	2007	[Wang et al., 2009]	[685]
A0871	Forest	106.79	29.88	1.6408	Indirect	2007	[Wang et al., 2009]	[685]
A0872	Forest	107.73	31.08	2.1192	Indirect	2007	[Wang et al., 2009]	[685]
A0873	Forest	110.25	29.73	2.124	Indirect	2007	[Wang et al., 2009]	[685]
A0874	Forest	109.45	30.45	2.1984	Indirect	2007	[Wang et al., 2009]	[685]
A0875	Forest	108.65	30.78	2.2592	Indirect	2007	[Wang et al., 2009]	[685]
A0876	Forest	110.91	31.12	2.3544	Indirect	2007	[Wang et al., 2009]	[685]
A0877	Forest	109.59	31.02	3.424	Indirect	2007	[Wang et al., 2009]	[685]
A0878	Forest	109.58	27.03	4.974	Direct	2007	[Wang et al., 2009]	[687]
A0879	Forest	110.08	26.94	5.322	Direct	2007	[Wang et al., 2009]	[687]
A0880	Forest	109.79	26.78	6.072	Direct	2007	[Wang et al., 2009]	[687]
A0881	Forest	127.94	45.21	2.73	Direct	2012	[Wang et al., 2014]	[694]
A0882	Forest	126.57	47.89	4.247	Direct	2012	[Wang et al., 2014]	[694]
A0883	Forest	126.49	47.82	7.268	Direct	2012	[Wang et al., 2014]	[694]
A0884	Forest	122.85	47.45	3.101	Direct	2012	[Wang et al., 2014]	[694]
A0885	Forest	121.78	31.67	3.59761	Direct	2012	[Wang, 2013]	[695]
A0886	Forest	121.34	31.65	4.95004	Direct	2012	[Wang, 2013]	[695]
A0887	Forest	109.84	22.72	1.3129	Direct	2011-2012	[Wang, 2013]	[705]
A0888	Forest	110.09	22.87	2.9659	Direct	2011-2012	[Wang, 2013]	[705]
A0889	Forest	110.07	22.83	3.943	Direct	2011-2012	[Wang, 2013]	[705]
A0890	Forest	109.92	22.75	6.02742	Direct	2011-2012	[Wang, 2013]	[705]
A0891	Forest	110.11	22.72	8.44837	Direct	2011-2012	[Wang, 2013]	[705]
A0892	Forest	106.767	22.1	7.23568	Direct	2011	[Wang et al., 2013]	[713]
A0893	Forest	106.767	22.1	7.89726	Direct	2011	[Wang et al., 2013]	[713]
A0894	Forest	106.767	22.1	8.35942	Direct	2011	[Wang et al., 2013]	[713]
A0895	Forest	107.79	35.21	4.55535	Indirect	2012	[Cheng et al., 2014]	[72]
A0896	Forest	107.35	35.35	4.941	Indirect	2012	[Cheng et al., 2014]	[72]
A0897	Forest	108.33	35.13	5.175	Indirect	2012	[Cheng et al., 2014]	[72]
A0898	Forest	108.092	34.704	0.324527	Direct	2008	[Wang, 2010]	[720]
A0899	Forest	107.12	34.61	0.435409	Direct	2008	[Wang, 2010]	[720]
A0900	Forest	108.092	34.704	0.700473	Direct	2008	[Wang, 2010]	[720]
A0901	Forest	107.12	34.61	1.27794	Direct	2008	[Wang, 2010]	[720]
A0902	Forest	108.584	34.0198	1.94882	Direct	2008	[Wang, 2010]	[720]
A0903	Forest	120.749	37.9097	2.978	Direct	2012	[Wang et al., 2013]	[721]
A0904	Forest	120.77	37.77	4.323	Direct	2012	[Wang et al., 2013]	[721]
A0905	Forest	128.94	46.58	0.22644	Indirect	2010	[Wang, 2011]	[725]
A0906	Forest	129.12	46.69	3.59158	Indirect	2010	[Wang, 2011]	[725]
A0907	Forest	129.03	46.72	5.40311	Indirect	2010	[Wang, 2011]	[725]
A0908	Forest	128.94	46.67	6.0565	Indirect	2010	[Wang, 2011]	[725]
A0909	Forest	128.95	46.81	11.8093	Indirect	2010	[Wang, 2011]	[725]
A0910	Forest	128.92	46.75	5.02656	Indirect	2010	[Wang et al., 2011]	[726]
A0911	Forest	128.96	46.53	5.58602	Indirect	2010	[Wang et al., 2011]	[726]
A0912	Forest	129.12	46.77	6.17673	Indirect	2010	[Wang et al., 2011]	[726]
A0913	Forest	129.24	46.89	6.51109	Indirect	2010	[Wang et al., 2011]	[726]
A0914	Forest	129.05	46.56	6.61836	Indirect	2010	[Wang et al., 2011]	[726]
A0915	Forest	117.81	27.25	1.13785	Indirect	2011	[Wang, 2012]	[735]
A0916	Forest	117.81	27.25	2.20165	Indirect	2011	[Wang, 2012]	[735]
A0917	Forest	117.81	27.25	2.23884	Indirect	2011	[Wang, 2012]	[735]
A0918	Forest	121.72	31.22	0.6255	Indirect	2011	[Wang et al., 2012]	[736]
A0919	Forest	121.72	31.22	0.63225	Indirect	2011	[Wang et al., 2012]	[736]
A0920	Forest	121.72	31.22	0.86445	Indirect	2011	[Wang et al., 2012]	[736]
A0921	Forest	121.22	30.94	1.3437	Indirect	2010	[Wang et al., 2012]	[737]
A0922	Forest	120.99	31.09	1.76715	Indirect	2010	[Wang et al., 2012]	[737]
A0923	Forest	121.18	30.94	3.006	Indirect	2010	[Wang et al., 2012]	[737]
A0924	Forest	121.3	31.02	3.8079	Indirect	2010	[Wang et al., 2012]	[737]
A0925	Forest	114.65	27.75	1.54	Direct	2006	[Wei, 2007]	[744]
A0926	Forest	114.58	27.62	2.39	Direct	2006	[Wei, 2007]	[744]
A0927	Forest	114.68	27.76	2.69	Direct	2006	[Wei, 2007]	[744]
A0928	Forest	114.72	27.81	2.73	Direct	2006	[Wei, 2007]	[744]
A0929	Forest	114.52	27.69	2.97	Direct	2006	[Wei, 2007]	[744]
A0930	Forest	115.067	26.7333	0.026	Direct	2009	[Wei et al., 2013]	[747]
A0931	Forest	115.067	26.7333	1.243	Direct	2009	[Wei et al., 2013]	[747]
A0932	Forest	115.067	26.7333	1.795	Direct	2009	[Wei et al., 2013]	[747]
A0933	Forest	115.067	26.7333	2.481	Direct	2009	[Wei et al., 2013]	[747]
A0934	Forest	115.067	26.7333	2.908	Direct	2009	[Wei et al., 2013]	[747]
A0935	Forest	100.24	27.69	1.31076	Indirect	2006-2010	[Cheng et al., 2011]	[75]
A0936	Forest	100.31	28.05	2.30868	Indirect	2006-2010	[Cheng et al., 2011]	[75]
A0937	Forest	99.95	28.19	3.56004	Indirect	2006-2010	[Cheng et al., 2011]	[75]
A0938	Forest	100.29	28.35	4.25448	Indirect	2006-2010	[Cheng et al., 2011]	[75]
A0939	Forest	100.25	27.74	5.66172	Indirect	2006-2010	[Cheng et al., 2011]	[75]
A0940	Forest	100.05	28.45	5.8856	Indirect	2006-2010	[Cheng et al., 2011]	[75]
A0941	Forest	99.82	28.35	5.89464	Indirect	2006-2010	[Cheng et al., 2011]	[75]
A0942	Forest	100.03	28.05	7.2216	Indirect	2006-2010	[Cheng et al., 2011]	[75]
A0943	Forest	99.75	27.97	9.0648	Indirect	2006-2010	[Cheng et al., 2011]	[75]
A0944	Forest	99.71	27.44	1.02636	Indirect	2006-2010	[Cheng et al., 2011]	[75]
A0945	Forest	100.24	27.49	1.78704	Indirect	2006-2010	[Cheng et al., 2011]	[75]
A0946	Forest	100.02	27.13	3.06972	Indirect	2006-2010	[Cheng et al., 2011]	[75]
A0947	Forest	99.43	26.98	5.2392	Indirect	2006-2010	[Cheng et al., 2011]	[75]
A0948	Forest	99.87	27.05	8.2592	Indirect	2006-2010	[Cheng et al., 2011]	[75]
A0949	Forest	99.73	26.94	8.4564	Indirect	2006-2010	[Cheng et al., 2011]	[75]
A0950	Forest	100.07	27.18	8.69508	Indirect	2006-2010	[Cheng et al., 2011]	[75]
A0951	Forest	84.999	45.4532	1.12403	Direct	2009	[Wei, 2010]	[754]
A0952	Forest	85.0133	45.4259	1.29882	Direct	2009	[Wei, 2010]	[754]
A0953	Forest	85.0628	45.4324	1.52602	Direct	2009	[Wei, 2010]	[754]
A0954	Forest	85.0077	45.4406	1.63728	Direct	2009	[Wei, 2010]	[754]
A0955	Forest	85.0505	45.4442	1.7373	Direct	2009	[Wei, 2010]	[754]
A0956	Forest	85.0031	45.4957	1.8219	Direct	2009	[Wei, 2010]	[754]
A0957	Forest	85.0291	45.3986	2.09872	Direct	2009	[Wei, 2010]	[754]
A0958	Forest	85.0199	45.4108	2.28823	Direct	2009	[Wei, 2010]	[754]
A0959	Forest	85.0097	45.4806	2.8334	Direct	2009	[Wei, 2010]	[754]
A0960	Forest	85.0276	45.455	3.33438	Direct	2009	[Wei, 2010]	[754]
A0961	Forest	104.46	34.75	2.26302	Indirect	2006	[Cheng, 2007]	[76]
A0962	Forest	105.22	33.96	2.57445	Indirect	2006	[Cheng, 2007]	[76]
A0963	Forest	105.37	33.71	2.78606	Indirect	2006	[Cheng, 2007]	[76]
A0964	Forest	106.25	34.29	2.80986	Indirect	2006	[Cheng, 2007]	[76]
A0965	Forest	104.38	34.05	3.01725	Indirect	2006	[Cheng, 2007]	[76]
A0966	Forest	104.59	33.76	3.52869	Indirect	2006	[Cheng, 2007]	[76]
A0967	Forest	106.61	34.27	3.71427	Indirect	2006	[Cheng, 2007]	[76]
A0968	Forest	105.48	34.76	2.53542	Indirect	2006	[Cheng, 2007]	[76]
A0969	Forest	109.28	28.32	2.1304	Indirect	2009	[Wen et al., 2010]	[760]
A0970	Forest	109.34	28.45	3.0208	Indirect	2009	[Wen et al., 2010]	[760]
A0971	Forest	109.37	28.59	4.1232	Indirect	2009	[Wen et al., 2010]	[760]
A0972	Forest	123.5	44.5667	0.02754	Indirect	2003	[Wu and Zhang, 2006]	[769]
A0973	Forest	123.5	44.5667	0.14481	Indirect	2003	[Wu and Zhang, 2006]	[769]
A0974	Forest	119.833	30.333	3.43903	Direct	2008	[Wu, 2009]	[770]
A0975	Forest	119.833	30.333	3.7795	Direct	2008	[Wu, 2009]	[770]
A0976	Forest	119.833	30.333	4.48525	Direct	2008	[Wu, 2009]	[770]
A0977	Forest	119.833	30.333	4.69644	Direct	2008	[Wu, 2009]	[770]
A0978	Forest	119.833	30.333	6.66033	Direct	2008	[Wu, 2009]	[770]
A0979	Forest	119.833	30.333	7.10525	Direct	2008	[Wu, 2009]	[770]
A0980	Forest	119.833	30.333	8.22071	Direct	2008	[Wu, 2009]	[770]
A0981	Forest	119.833	30.333	8.51407	Direct	2008	[Wu, 2009]	[770]
A0982	Forest	105.04	31.06	1.6104	Indirect	2004	[Wu et al., 2008]	[772]
A0983	Forest	105.04	31.06	2.3736	Indirect	2004	[Wu et al., 2008]	[772]
A0984	Forest	105.04	31.06	3.216	Indirect	2004	[Wu et al., 2008]	[772]
A0985	Forest	105.04	31.06	3.672	Indirect	2004	[Wu et al., 2008]	[772]
A0986	Forest	105.04	31.06	4.104	Indirect	2004	[Wu et al., 2008]	[772]
A0987	Forest	112.92	27.98	2.72011	Direct	2011	[Wu et al., 2012]	[774]
A0988	Forest	87.8594	47.3622	4.20205	Direct	2007	[Wu, 2009]	[777]
A0989	Forest	87.8792	47.3561	5.4133	Direct	2007	[Wu, 2009]	[777]
A0990	Forest	87.5708	47.3911	5.43544	Direct	2007	[Wu, 2009]	[777]
A0991	Forest	87.29	47.5578	5.47423	Direct	2007	[Wu, 2009]	[777]
A0992	Forest	87.8658	47.3542	5.9784	Direct	2007	[Wu, 2009]	[777]
A0993	Forest	87.8711	47.3608	8.08066	Direct	2007	[Wu, 2009]	[777]
A0994	Forest	120.01	30.07	4.7333	Direct	2012	[Wu et al., 2013]	[782]
A0995	Forest	119.94	30.08	7.25683	Direct	2012	[Wu et al., 2013]	[782]
A0996	Forest	109.58	19.528	0.076647	Indirect	2011	[Xiang, 2012]	[784]
A0997	Forest	109.692	19.9226	0.11377	Indirect	2011	[Xiang, 2012]	[784]
A0998	Forest	109.843	19.0351	0.130736	Indirect	2011	[Xiang, 2012]	[784]
A0999	Forest	109.58	19.528	0.151792	Indirect	2011	[Xiang, 2012]	[784]
A1000	Forest	110.458	19.2589	0.175171	Indirect	2011	[Xiang, 2012]	[784]
A1001	Forest	110.458	19.2589	0.894888	Indirect	2011	[Xiang, 2012]	[784]
A1002	Forest	109.843	19.0351	0.955948	Indirect	2011	[Xiang, 2012]	[784]
A1003	Forest	109.843	19.0351	1.04643	Indirect	2011	[Xiang, 2012]	[784]
A1004	Forest	109.692	19.9226	1.19385	Indirect	2011	[Xiang, 2012]	[784]
A1005	Forest	109.58	19.528	1.31591	Indirect	2011	[Xiang, 2012]	[784]
A1006	Forest	109.692	19.9226	1.35357	Indirect	2011	[Xiang, 2012]	[784]
A1007	Forest	109.58	19.528	1.56079	Indirect	2011	[Xiang, 2012]	[784]
A1008	Forest	110.458	19.2589	1.71787	Indirect	2011	[Xiang, 2012]	[784]
A1009	Forest	109.692	19.9226	2.02692	Indirect	2011	[Xiang, 2012]	[784]
A1010	Forest	109.58	19.528	2.05348	Indirect	2011	[Xiang, 2012]	[784]
A1011	Forest	110.458	19.2589	2.11522	Indirect	2011	[Xiang, 2012]	[784]
A1012	Forest	109.843	19.0351	2.56792	Indirect	2011	[Xiang, 2012]	[784]
A1013	Forest	109.692	19.9226	2.89085	Indirect	2011	[Xiang, 2012]	[784]
A1014	Forest	110.458	19.2589	2.98834	Indirect	2011	[Xiang, 2012]	[784]
A1015	Forest	109.58	19.528	3.16586	Indirect	2011	[Xiang, 2012]	[784]
A1016	Forest	109.692	19.9226	3.30717	Indirect	2011	[Xiang, 2012]	[784]
A1017	Forest	109.843	19.0351	3.49769	Indirect	2011	[Xiang, 2012]	[784]
A1018	Forest	110.458	19.2589	3.64017	Indirect	2011	[Xiang, 2012]	[784]
A1019	Forest	109.843	19.0351	4.02568	Indirect	2011	[Xiang, 2012]	[784]
A1020	Forest	121.3	31.6	0.5224	Indirect	2009	[Xiao et al., 2010]	[786]
A1021	Forest	121.3	31.6	2.2088	Indirect	2009	[Xiao et al., 2010]	[786]
A1022	Forest	121.3	31.6	5.316	Indirect	2009	[Xiao et al., 2010]	[786]
A1023	Forest	121.77	31.94	6.046	Direct	2009	[Cheng et al., 2013]	[79]
A1024	Forest	121.77	31.94	9.74	Direct	2009	[Cheng et al., 2013]	[79]
A1025	Forest	121.77	31.94	10.264	Direct	2009	[Cheng et al., 2013]	[79]
A1026	Forest	109.883	27.05	2.4976	Indirect	2005	[Xiao, 2007]	[790]
A1027	Forest	109.5	26.8	4.3136	Indirect	2005	[Xiao, 2007]	[790]
A1028	Forest	100.429	21.9777	0.5962	Direct	2010	[Xiao et al., 2012]	[795]
A1029	Forest	100.429	21.9743	0.752	Direct	2010	[Xiao et al., 2012]	[795]
A1030	Forest	100.421	21.9737	0.8506	Direct	2010	[Xiao et al., 2012]	[795]
A1031	Forest	100.421	21.9736	0.8567	Direct	2010	[Xiao et al., 2012]	[795]
A1032	Forest	100.427	21.9749	1.2362	Direct	2010	[Xiao et al., 2012]	[795]
A1033	Forest	101.268	21.9232	17.8023	Indirect	2011	[Xiao et al., 2014]	[796]
A1034	Forest	116.3	25.55	3.4344	Indirect	2005	[Xie et al., 2013]	[798]
A1035	Forest	116.3	25.55	3.4668	Indirect	2005	[Xie et al., 2013]	[798]
A1036	Forest	128.05	42.36	14.1256	Indirect	2006	[Bai, 2007]	[8]
A1037	Forest	127.98	42.09	15.4096	Indirect	2006	[Bai, 2007]	[8]
A1038	Forest	128.09	42.19	15.828	Indirect	2006	[Bai, 2007]	[8]
A1039	Forest	112.42	36.63	5.2647	Direct	2010	[Cheng et al., 2012]	[80]
A1040	Forest	118.067	31.55	1.71	Direct	2011	[Cheng et al., 2012]	[81]
A1041	Forest	118.067	31.55	2.65	Direct	2011	[Cheng et al., 2012]	[81]
A1042	Forest	118.067	31.55	3.41	Direct	2011	[Cheng et al., 2012]	[81]
A1043	Forest	129.15	46.75	3.18416	Direct	2006	[Xu, 2009]	[810]
A1044	Forest	129.02	46.59	3.42273	Direct	2006	[Xu, 2009]	[810]
A1045	Forest	129.01	46.82	3.52749	Direct	2006	[Xu, 2009]	[810]
A1046	Forest	128.93	46.55	3.56076	Direct	2006	[Xu, 2009]	[810]
A1047	Forest	128.99	46.55	3.59005	Direct	2006	[Xu, 2009]	[810]
A1048	Forest	128.18	46.62	4.03545	Direct	2006	[Xu, 2009]	[810]
A1049	Forest	129.15	46.55	4.12824	Direct	2006	[Xu, 2009]	[810]
A1050	Forest	128.98	46.66	4.65515	Direct	2006	[Xu, 2009]	[810]
A1051	Forest	128.94	46.72	4.66079	Direct	2006	[Xu, 2009]	[810]
A1052	Forest	128.94	46.76	4.8663	Direct	2006	[Xu, 2009]	[810]
A1053	Forest	129.21	46.78	5.17139	Direct	2006	[Xu, 2009]	[810]
A1054	Forest	128.93	46.81	5.35074	Direct	2006	[Xu, 2009]	[810]
A1055	Forest	128.94	46.58	5.43222	Direct	2006	[Xu, 2009]	[810]
A1056	Forest	129.25	46.45	5.51885	Direct	2006	[Xu, 2009]	[810]
A1057	Forest	129.17	46.59	5.5424	Direct	2006	[Xu, 2009]	[810]
A1058	Forest	129.23	46.71	6.70348	Direct	2006	[Xu, 2009]	[810]
A1059	Forest	128.95	46.58	6.98656	Direct	2006	[Xu, 2009]	[810]
A1060	Forest	122.84	52.76	3.44253	Indirect	2011	[Xu, 2013]	[814]
A1061	Forest	122.53	53.09	5.74772	Indirect	2011	[Xu, 2013]	[814]
A1062	Forest	118.49	32.67	2.80485	Indirect	2010	[Xu, 2011]	[816]
A1063	Forest	118.02	32.29	2.89125	Indirect	2010	[Xu, 2011]	[816]
A1064	Forest	118.05	32.43	2.93265	Indirect	2010	[Xu, 2011]	[816]
A1065	Forest	118.11	32.09	3.30165	Indirect	2010	[Xu, 2011]	[816]
A1066	Forest	118.15	32.48	3.33829	Direct	2010	[Xu, 2011]	[816]
A1067	Forest	118.29	32.61	3.5055	Indirect	2010	[Xu, 2011]	[816]
A1068	Forest	118.07	32.42	3.5361	Indirect	2010	[Xu, 2011]	[816]
A1069	Forest	118.09	32.21	3.72825	Indirect	2010	[Xu, 2011]	[816]
A1070	Forest	118.37	32.49	3.7809	Indirect	2010	[Xu, 2011]	[816]
A1071	Forest	117.94	32.31	4.37904	Indirect	2010	[Xu, 2011]	[816]
A1072	Forest	118.05	32.29	4.5612	Indirect	2010	[Xu, 2011]	[816]
A1073	Forest	118.02	32.45	4.73535	Indirect	2010	[Xu, 2011]	[816]
A1074	Forest	118.33	32.53	4.91085	Indirect	2010	[Xu, 2011]	[816]
A1075	Forest	117.91	32.28	4.99176	Indirect	2010	[Xu, 2011]	[816]
A1076	Forest	118.05	32.29	5.18535	Indirect	2010	[Xu, 2011]	[816]
A1077	Forest	118.25	32.76	5.30055	Indirect	2010	[Xu, 2011]	[816]
A1078	Forest	118.07	32.42	5.3262	Indirect	2010	[Xu, 2011]	[816]
A1079	Forest	118.29	32.61	5.3379	Indirect	2010	[Xu, 2011]	[816]
A1080	Forest	118.27	32.62	5.3397	Indirect	2010	[Xu, 2011]	[816]
A1081	Forest	118.01	32.49	5.35905	Indirect	2010	[Xu, 2011]	[816]
A1082	Forest	118.03	32.33	5.4117	Indirect	2010	[Xu, 2011]	[816]
A1083	Forest	118.44	32.63	5.4639	Indirect	2010	[Xu, 2011]	[816]
A1084	Forest	118.02	32.45	5.46975	Indirect	2010	[Xu, 2011]	[816]
A1085	Forest	118.17	32.32	6.04935	Indirect	2010	[Xu, 2011]	[816]
A1086	Forest	118.01	32.51	6.1729	Direct	2010	[Xu, 2011]	[816]
A1087	Forest	118.12	32.15	6.28135	Direct	2010	[Xu, 2011]	[816]
A1088	Forest	118.44	32.63	6.29505	Indirect	2010	[Xu, 2011]	[816]
A1089	Forest	118.01	32.31	6.77139	Direct	2010	[Xu, 2011]	[816]
A1090	Forest	118.17	32.32	6.8706	Indirect	2010	[Xu, 2011]	[816]
A1091	Forest	118.14	32.05	8.4771	Indirect	2010	[Xu, 2011]	[816]
A1092	Forest	118.09	32.12	8.83701	Direct	2010	[Xu, 2011]	[816]
A1093	Forest	118.33	32.53	11.4404	Indirect	2010	[Xu, 2011]	[816]
A1094	Forest	118.37	32.49	13.5225	Indirect	2010	[Xu, 2011]	[816]
A1095	Forest	107.068	34.5844	0.04912	Indirect	2010	[Xu, 2012]	[818]
A1096	Forest	107.21	34.84	2.538	Indirect	2011	[Xu et al.,2012]	[819]
A1097	Forest	112.644	35.2168	0.7182	Indirect	2011	[Yan, 2012]	[823]
A1098	Forest	112.644	35.2168	1.11235	Indirect	2011	[Yan, 2012]	[823]
A1099	Forest	112.644	35.2168	1.65037	Indirect	2011	[Yan, 2012]	[823]
A1100	Forest	112.644	35.2168	2.70085	Indirect	2011	[Yan, 2012]	[823]
A1101	Forest	112.644	35.2168	3.35263	Indirect	2011	[Yan, 2012]	[823]
A1102	Forest	112.644	35.2168	6.03571	Indirect	2011	[Yan, 2012]	[823]
A1103	Forest	128.883	47.1667	4.4104	Indirect	2005	[Yan and Feng, 2006]	[828]
A1104	Forest	128.883	47.1667	8.1416	Indirect	2005	[Yan and Feng, 2006]	[828]
A1105	Forest	112.35	36.94	7.8216	Indirect	2011	[Chi et al., 2013]	[83]
A1106	Forest	112.08	36.67	7.8296	Indirect	2011	[Chi et al., 2013]	[83]
A1107	Forest	109.38	36.75	4.9862	Direct	2012	[Yang et al., 2014]	[833]
A1108	Forest	108.89	35.62	0.306148	Direct	2012	[Yang et al., 2014]	[833]
A1109	Forest	109.54	35.89	2.32308	Direct	2012	[Yang et al., 2014]	[833]
A1110	Forest	109.24	36.38	5.31935	Direct	2012	[Yang et al., 2014]	[833]
A1111	Forest	111.92	33.48	12.595	Direct	2008-2010	[Yang, 2012]	[835]
A1112	Forest	114.967	31.1833	0.1449	Indirect	2012	[Yang, 2013]	[838]
A1113	Forest	114.967	31.1833	1.59255	Indirect	2012	[Yang, 2013]	[838]
A1114	Forest	101.233	25.5	0.2223	Indirect	2012	[Yang, 2013]	[838]
A1115	Forest	101.233	25.5	0.9585	Indirect	2012	[Yang, 2013]	[838]
A1116	Forest	103.45	28.2167	0.99315	Indirect	2012	[Yang, 2013]	[838]
A1117	Forest	105.917	29.3833	0.99945	Indirect	2012	[Yang, 2013]	[838]
A1118	Forest	105.3	27.3167	1.611	Indirect	2012	[Yang, 2013]	[838]
A1119	Forest	103.45	28.2167	2.19915	Indirect	2012	[Yang, 2013]	[838]
A1120	Forest	108.433	30.7833	2.8197	Indirect	2012	[Yang, 2013]	[838]
A1121	Forest	105.3	27.3167	2.97	Indirect	2012	[Yang, 2013]	[838]
A1122	Forest	105.917	29.3833	3.5496	Indirect	2012	[Yang, 2013]	[838]
A1123	Forest	108.433	30.7833	4.29075	Indirect	2012	[Yang, 2013]	[838]
A1124	Forest	111.32	37.85	1.671	Direct	2011	[Chi et al., 2014]	[84]
A1125	Forest	113.588	37.3293	2.15	Direct	2011	[Chi et al., 2014]	[84]
A1126	Forest	111.78	36.27	3.339	Direct	2011	[Chi et al., 2014]	[84]
A1127	Forest	112.28	36.89	7.854	Direct	2011	[Chi et al., 2014]	[84]
A1128	Forest	118.77	41.22	1.0592	Indirect	2011	[Yang, 2012]	[840]
A1129	Forest	118.77	41.22	2.2032	Indirect	2011	[Yang, 2012]	[840]
A1130	Forest	118.77	41.22	3.4592	Indirect	2011	[Yang, 2012]	[840]
A1131	Forest	121.783	29.6	6.86004	Indirect	2004	[Yang, 2005]	[845]
A1132	Forest	114.15	33.43	6.802	Direct	2010	[Yang, 2011]	[847]
A1133	Forest	101.89	30.34	5.9558	Direct	2012	[Chi, 2013]	[85]
A1134	Forest	102.45	29.34	15.6411	Direct	2012	[Chi, 2013]	[85]
A1135	Forest	108.24	35.45	7.6128	Indirect	2008	[Yang, 2010]	[850]
A1136	Forest	108.27	36.49	7.2696	Indirect	2008	[Yang et al., 2010]	[851]
A1137	Forest	108.85	35.85	3.68	Indirect	2008	[Yang et al., 2010]	[851]
A1138	Forest	109.01	36.25	7.6288	Indirect	2008	[Yang et al., 2010]	[851]
A1139	Forest	97.3667	28.6	2.55962	Indirect	2011	[Yang et al., 2013]	[855]
A1140	Forest	97.3833	28.6167	5.80401	Indirect	2011	[Yang et al., 2013]	[855]
A1141	Forest	97.15	28.5833	5.94405	Indirect	2011	[Yang et al., 2013]	[855]
A1142	Forest	97.35	28.6167	13.9151	Indirect	2011	[Yang et al., 2013]	[855]
A1143	Forest	101.99	29.57	2.28155	Direct	2010	[Yang et al., 2014]	[856]
A1144	Forest	101.99	29.57	4.56311	Direct	2010	[Yang et al., 2014]	[856]
A1145	Forest	101.99	29.57	6.31068	Direct	2010	[Yang et al., 2014]	[856]
A1146	Forest	101.99	29.57	8.00971	Direct	2010	[Yang et al., 2014]	[856]
A1147	Forest	101.99	29.57	10.6796	Direct	2010	[Yang et al., 2014]	[856]
A1148	Forest	118.371	27.0507	4.68	Direct	2006	[Yang, 2007]	[860]
A1149	Forest	118.371	27.0507	5.853	Direct	2006	[Yang, 2007]	[860]
A1150	Forest	124.89	42.43	5.73697	Indirect	2010	[You et al., 2011]	[866]
A1151	Forest	124.85	42.58	6.62238	Indirect	2010	[You et al., 2011]	[866]
A1152	Forest	125.12	42.41	8.3718	Indirect	2010	[You et al., 2011]	[866]
A1153	Forest	125.02	42.62	9.09621	Indirect	2010	[You et al., 2011]	[866]
A1154	Forest	116.91	40.68	1.3112	Indirect	2010	[Yu et al., 2012]	[867]
A1155	Forest	116.91	40.68	1.5344	Indirect	2010	[Yu et al., 2012]	[867]
A1156	Forest	116.91	40.68	1.6096	Indirect	2010	[Yu et al., 2012]	[867]
A1157	Forest	116.91	40.68	1.9624	Indirect	2010	[Yu et al., 2012]	[867]
A1158	Forest	116.91	40.68	2.1976	Indirect	2010	[Yu et al., 2012]	[867]
A1159	Forest	116.91	40.68	2.684	Indirect	2010	[Yu et al., 2012]	[867]
A1160	Forest	116.91	40.68	2.8312	Indirect	2010	[Yu et al., 2012]	[867]
A1161	Forest	116.91	40.68	3.0744	Indirect	2010	[Yu et al., 2012]	[867]
A1162	Forest	116.91	40.68	3.4632	Indirect	2010	[Yu et al., 2012]	[867]
A1163	Forest	117.87	26.24	13.12	Direct	2001	[Yu et al., 2005]	[873]
A1164	Forest	118.02	26.55	18.46	Direct	2001	[Yu et al., 2005]	[873]
A1165	Forest	111.77	37.21	3.51828	Indirect	2005	[Yu, 2010]	[876]
A1166	Forest	111.67	37.08	3.71448	Indirect	2005	[Yu, 2010]	[876]
A1167	Forest	111.24	37.02	4.05972	Indirect	2005	[Yu, 2010]	[876]
A1168	Forest	111.34	37.25	5.42016	Indirect	2005	[Yu, 2010]	[876]
A1169	Forest	111.55	36.35	1.73952	Indirect	2005	[Yu, 2010]	[876]
A1170	Forest	111.75	35.96	2.24604	Indirect	2005	[Yu, 2010]	[876]
A1171	Forest	111.51	35.98	5.00472	Indirect	2005	[Yu, 2010]	[876]
A1172	Forest	111.09	36.54	5.68008	Indirect	2005	[Yu, 2010]	[876]
A1173	Forest	111.68	36.76	5.68152	Indirect	2005	[Yu, 2010]	[876]
A1174	Forest	112.9	22.6833	3.942	Direct	2005	[Zeng, 2007]	[884]
A1175	Forest	112.9	22.6833	4.6	Direct	2005	[Zeng, 2007]	[884]
A1176	Forest	112.9	22.6833	6.422	Direct	2005	[Zeng, 2007]	[884]
A1177	Forest	109.89	26.89	0.488	Indirect	2010	[Zeng et al., 2013]	[885]
A1178	Forest	109.92	26.96	7.048	Indirect	2010	[Zeng et al., 2013]	[885]
A1179	Forest	109.82	26.79	7.84	Indirect	2010	[Zeng et al., 2013]	[885]
A1180	Forest	109.95	26.87	10.408	Indirect	2010	[Zeng et al., 2013]	[885]
A1181	Forest	109.95	26.81	7.0376	Indirect	2010	[Zeng, 2012]	[886]
A1182	Forest	109.85	26.83	7.8376	Indirect	2010	[Zeng, 2012]	[886]
A1183	Forest	109.89	26.89	10.4024	Indirect	2010	[Zeng, 2012]	[886]
A1184	Forest	116.252	39.5306	0.9848	Indirect	2004	[Zha, 2007]	[888]
A1185	Forest	116.252	39.5306	1.6584	Indirect	2004	[Zha, 2007]	[888]
A1186	Forest	116.252	39.5306	2.064	Indirect	2004	[Zha, 2007]	[888]
A1187	Forest	121.38	43.42	2.1778	Direct	2012	[Zhai et al., 2014]	[889]
A1188	Forest	104.22	33.15	3.6614	Indirect	2006	[Zhang, 2008]	[898]
A1189	Forest	103.58	32.46	1.29488	Indirect	2006	[Zhang, 2008]	[898]
A1190	Forest	103.45	33.12	2.3584	Indirect	2006	[Zhang, 2008]	[898]
A1191	Forest	103.68	33.15	2.9936	Indirect	2006	[Zhang, 2008]	[898]
A1192	Forest	102.99	31.56	4.3976	Indirect	2006	[Zhang, 2008]	[898]
A1193	Forest	103.26	32.15	5.3688	Indirect	2006	[Zhang, 2008]	[898]
A1194	Forest	103.98	32.75	5.53674	Indirect	2006	[Zhang, 2008]	[898]
A1195	Forest	103.56	33.02	6.2384	Indirect	2006	[Zhang, 2008]	[898]
A1196	Forest	103.29	32.75	7.72465	Indirect	2006	[Zhang, 2008]	[898]
A1197	Forest	104.19	32.44	6.60837	Indirect	2006	[Zhang, 2008]	[898]
A1198	Forest	104.01	31.99	7.0856	Indirect	2006	[Zhang, 2008]	[898]
A1199	Forest	118.153	29.46	3.522	Direct	2011	[Zhang et al., 2012]	[899]
A1200	Forest	118.15	29.4585	4.878	Direct	2011	[Zhang et al., 2012]	[899]
A1201	Forest	118.148	29.4617	5.399	Direct	2011	[Zhang et al., 2012]	[899]
A1202	Forest	118.155	29.4617	6.367	Direct	2011	[Zhang et al., 2012]	[899]
A1203	Forest	103.49	30.19	3.6752	Indirect	2007	[Zhang, 2008]	[900]
A1204	Forest	103.49	30.19	4.04	Indirect	2007	[Zhang, 2008]	[900]
A1205	Forest	103.49	30.19	4.0808	Indirect	2007	[Zhang, 2008]	[900]
A1206	Forest	103.49	30.19	4.1232	Indirect	2007	[Zhang, 2008]	[900]
A1207	Forest	103.49	30.19	4.404	Indirect	2007	[Zhang, 2008]	[900]
A1208	Forest	103.49	30.19	4.556	Indirect	2007	[Zhang, 2008]	[900]
A1209	Forest	103.49	30.19	5.3136	Indirect	2007	[Zhang, 2008]	[900]
A1210	Forest	103.49	30.19	5.4448	Indirect	2007	[Zhang, 2008]	[900]
A1211	Forest	103.49	30.19	5.5896	Indirect	2007	[Zhang, 2008]	[900]
A1212	Forest	103.49	30.19	5.7144	Indirect	2007	[Zhang, 2008]	[900]
A1213	Forest	105.367	29.1333	3.32816	Indirect	2006	[Zhang et al., 2007]	[901]
A1214	Forest	105.367	29.1333	3.734	Indirect	2006	[Zhang et al., 2007]	[901]
A1215	Forest	105.367	29.1333	4.18376	Indirect	2006	[Zhang et al., 2007]	[901]
A1216	Forest	111.78	40.78	3.03381	Indirect	2009	[Zhang, 2010]	[902]
A1217	Forest	112.04	40.92	3.98529	Indirect	2009	[Zhang, 2010]	[902]
A1218	Forest	111.25	40.65	4.25246	Indirect	2009	[Zhang, 2010]	[902]
A1219	Forest	113.367	23.1833	2.07648	Indirect	2010-2011	[Zhang et al., 2012]	[903]
A1220	Forest	116.61	23.29	2.98836	Indirect	2010-2011	[Zhang et al., 2012]	[903]
A1221	Forest	113.567	23.35	4.33692	Indirect	2010-2011	[Zhang et al., 2012]	[903]
A1222	Forest	113.417	23.3	5.19228	Indirect	2010-2011	[Zhang et al., 2012]	[903]
A1223	Forest	112.883	23.6667	5.77548	Indirect	2010-2011	[Zhang et al., 2012]	[903]
A1224	Forest	113.9	22.6667	7.029	Indirect	2010-2011	[Zhang et al., 2012]	[903]
A1225	Forest	106.433	24.8333	6.9399	Indirect	2012	[Zhang et al., 2013]	[904]
A1226	Forest	106.017	24.4667	8.31285	Indirect	2012	[Zhang et al., 2013]	[904]
A1227	Forest	104.95	24.55	5.99445	Indirect	2012	[Zhang et al., 2013]	[904]
A1228	Forest	129.15	46.77	2.5862	Direct	2007	[Zhang, 2008]	[906]
A1229	Forest	107.114	34.6206	0.81	Direct	2008	[Zhang et al., 2009]	[914]
A1230	Forest	108.093	34.7042	0.336683	Direct	2008	[Zhang et al., 2011]	[915]
A1231	Forest	108.093	34.7042	0.738694	Direct	2008	[Zhang et al., 2011]	[915]
A1232	Forest	117.667	30.3167	5.839	Direct	2008	[Zhang et al., 2010]	[916]
A1233	Forest	117.667	30.3167	16.6545	Direct	2008	[Zhang et al., 2010]	[916]
A1234	Forest	107.121	34.6057	0.3952	Indirect	2012	[Zhang et al., 2013]	[919]
A1235	Forest	107.121	34.6057	0.7888	Indirect	2012	[Zhang et al., 2013]	[919]
A1236	Forest	107.121	34.6057	2.076	Indirect	2012	[Zhang et al., 2013]	[919]
A1237	Forest	107.121	34.6057	2.8824	Indirect	2012	[Zhang et al., 2013]	[919]
A1238	Forest	115.79	40.69	2.45232	Direct	2008	[Zhang, 2009]	[924]
A1239	Forest	116.53	40.45	2.67426	Direct	2008	[Zhang, 2009]	[924]
A1240	Forest	116.48	40.53	2.99649	Direct	2008	[Zhang, 2009]	[924]
A1241	Forest	116.25	40.71	3.07192	Direct	2008	[Zhang, 2009]	[924]
A1242	Forest	115.88	40.32	3.44652	Direct	2008	[Zhang, 2009]	[924]
A1243	Forest	116.48	40.75	3.99894	Direct	2008	[Zhang, 2009]	[924]
A1244	Forest	116.52	40.28	4.14255	Direct	2008	[Zhang, 2009]	[924]
A1245	Forest	116.41	40.72	5.11081	Direct	2008	[Zhang, 2009]	[924]
A1246	Forest	116.22	40.38	6.51545	Direct	2008	[Zhang, 2009]	[924]
A1247	Forest	127.5	45.3333	8.63	Direct	2004	[Zhang and Wang, 2010]	[926]
A1248	Forest	127.5	45.3333	9.94	Direct	2004	[Zhang and Wang, 2010]	[926]
A1249	Forest	127.5	45.3333	10.17	Direct	2004	[Zhang and Wang, 2010]	[926]
A1250	Forest	127.5	45.3333	10.66	Direct	2004	[Zhang and Wang, 2010]	[926]
A1251	Forest	127.5	45.3333	11.55	Direct	2004	[Zhang and Wang, 2010]	[926]
A1252	Forest	127.5	45.3333	12.27	Direct	2004	[Zhang and Wang, 2010]	[926]
A1253	Forest	127.5	45.3333	6.78789	Direct	2009	[Zhang and Wang, 2010]	[926]
A1254	Forest	127.5	45.3333	7.83474	Direct	2009	[Zhang and Wang, 2010]	[926]
A1255	Forest	127.5	45.3333	8.00282	Direct	2009	[Zhang and Wang, 2010]	[926]
A1256	Forest	127.5	45.3333	8.70954	Direct	2009	[Zhang and Wang, 2010]	[926]
A1257	Forest	127.5	45.3333	9.0113	Direct	2009	[Zhang and Wang, 2010]	[926]
A1258	Forest	127.5	45.3333	9.59198	Direct	2009	[Zhang and Wang, 2010]	[926]
A1259	Forest	102.61	29.57	0.25376	Indirect	2007	[Zhang et al., 2012]	[927]
A1260	Forest	102.48	29.61	2.68985	Indirect	2007	[Zhang et al., 2012]	[927]
A1261	Forest	119.65	26.01	3.68456	Indirect	2007	[Zhang, 2008]	[930]
A1262	Forest	117.05	42.35	5.26592	Indirect	2011	[Zhang, 2012]	[933]
A1263	Forest	116.45	42.09	5.70912	Indirect	2011	[Zhang, 2012]	[933]
A1264	Forest	116.65	42.55	12.0528	Indirect	2011	[Zhang, 2012]	[933]
A1265	Forest	106.78	24.67	0.00948	Direct	2002	[Zhang et al., 2011]	[934]
A1266	Forest	107.08	24.38	0.03131	Direct	2002	[Zhang et al., 2011]	[934]
A1267	Forest	107.24	24.79	0.14144	Direct	2002	[Zhang et al., 2011]	[934]
A1268	Forest	106.92	24.45	0.57488	Direct	2002	[Zhang et al., 2011]	[934]
A1269	Forest	122.35	42.9667	7.2363	Direct	2008	[Zhang et al., 2009]	[944]
A1270	Forest	114.05	31.8167	6.3013	Direct	2011	[Zhang et al., 2013]	[950]
A1271	Forest	113.97	21.83	10.1416	Indirect	2010	[Zhang et al., 2011]	[955]
A1272	Forest	112.89	21.87	1.672	Indirect	2010	[Zhang et al., 2011]	[955]
A1273	Forest	113.18	23.08	2.068	Indirect	2010	[Zhang et al., 2011]	[955]
A1274	Forest	113.27	22.94	2.1472	Indirect	2010	[Zhang et al., 2011]	[955]
A1275	Forest	112.79	21.73	3.864	Indirect	2010	[Zhang et al., 2011]	[955]
A1276	Forest	112.78	22.46	4.524	Indirect	2010	[Zhang et al., 2011]	[955]
A1277	Forest	113.04	22.29	4.724	Indirect	2010	[Zhang et al., 2011]	[955]
A1278	Forest	112.98	21.95	6.3192	Indirect	2010	[Zhang et al., 2011]	[955]
A1279	Forest	113.64	22.86	6.6592	Indirect	2010	[Zhang et al., 2011]	[955]
A1280	Forest	117.57	40.15	1.5552	Indirect	2011	[Zhang, 2012]	[956]
A1281	Forest	117.55	40.12	1.6632	Indirect	2011	[Zhang, 2012]	[956]
A1282	Forest	117.56	40.15	1.9908	Indirect	2011	[Zhang, 2012]	[956]
A1283	Forest	117.56	40.02	1.998	Indirect	2011	[Zhang, 2012]	[956]
A1284	Forest	117.57	40.15	2.0808	Indirect	2011	[Zhang, 2012]	[956]
A1285	Forest	117.55	40.1	2.358	Indirect	2011	[Zhang, 2012]	[956]
A1286	Forest	117.57	40.03	2.8152	Indirect	2011	[Zhang, 2012]	[956]
A1287	Forest	117.55	40.05	2.898	Indirect	2011	[Zhang, 2012]	[956]
A1288	Forest	117.57	40.05	3.1032	Indirect	2011	[Zhang, 2012]	[956]
A1289	Forest	117.56	40.13	3.1464	Indirect	2011	[Zhang, 2012]	[956]
A1290	Forest	117.56	40.19	3.3552	Indirect	2011	[Zhang, 2012]	[956]
A1291	Forest	117.57	40.08	3.4812	Indirect	2011	[Zhang, 2012]	[956]
A1292	Forest	117.56	40.18	3.5532	Indirect	2011	[Zhang, 2012]	[956]
A1293	Forest	117.57	40.02	3.5856	Indirect	2011	[Zhang, 2012]	[956]
A1294	Forest	117.55	40.09	3.7692	Indirect	2011	[Zhang, 2012]	[956]
A1295	Forest	117.55	40.12	3.9312	Indirect	2011	[Zhang, 2012]	[956]
A1296	Forest	117.57	40.04	3.9888	Indirect	2011	[Zhang, 2012]	[956]
A1297	Forest	117.56	40.03	4.0572	Indirect	2011	[Zhang, 2012]	[956]
A1298	Forest	117.56	40.08	4.2768	Indirect	2011	[Zhang, 2012]	[956]
A1299	Forest	117.55	40.07	4.464	Indirect	2011	[Zhang, 2012]	[956]
A1300	Forest	117.55	40.16	4.4892	Indirect	2011	[Zhang, 2012]	[956]
A1301	Forest	117.55	40.09	4.4928	Indirect	2011	[Zhang, 2012]	[956]
A1302	Forest	117.57	40.12	4.6512	Indirect	2011	[Zhang, 2012]	[956]
A1303	Forest	117.56	40.02	4.8276	Indirect	2011	[Zhang, 2012]	[956]
A1304	Forest	117.56	40.04	4.9644	Indirect	2011	[Zhang, 2012]	[956]
A1305	Forest	117.57	40.13	5.0256	Indirect	2011	[Zhang, 2012]	[956]
A1306	Forest	117.57	40.16	5.0976	Indirect	2011	[Zhang, 2012]	[956]
A1307	Forest	117.56	40.19	5.2128	Indirect	2011	[Zhang, 2012]	[956]
A1308	Forest	117.57	40.05	5.274	Indirect	2011	[Zhang, 2012]	[956]
A1309	Forest	117.57	40.2	5.3568	Indirect	2011	[Zhang, 2012]	[956]
A1310	Forest	117.57	40.11	5.3712	Indirect	2011	[Zhang, 2012]	[956]
A1311	Forest	117.55	40.07	5.4072	Indirect	2011	[Zhang, 2012]	[956]
A1312	Forest	117.56	40.15	5.5116	Indirect	2011	[Zhang, 2012]	[956]
A1313	Forest	117.57	40.18	5.706	Indirect	2011	[Zhang, 2012]	[956]
A1314	Forest	117.55	40.02	5.7348	Indirect	2011	[Zhang, 2012]	[956]
A1315	Forest	117.57	40.09	5.7528	Indirect	2011	[Zhang, 2012]	[956]
A1316	Forest	117.56	40.17	5.9508	Indirect	2011	[Zhang, 2012]	[956]
A1317	Forest	117.55	40.05	6.2604	Indirect	2011	[Zhang, 2012]	[956]
A1318	Forest	104.12	33.03	10	Direct	2009	[Zhang et al., 2011]	[957]
A1319	Forest	103.94	32.96	0.588235	Direct	2009	[Zhang et al., 2011]	[957]
A1320	Forest	104.02	32.91	2.6	Direct	2009	[Zhang et al., 2011]	[957]
A1321	Forest	103.97	32.84	6.2	Direct	2009	[Zhang et al., 2011]	[957]
A1322	Forest	103.02	31.88	4.1076	Indirect	2003-2005	[Zhang et al., 2013]	[958]
A1323	Forest	102.69	31.57	4.4064	Indirect	2003-2005	[Zhang et al., 2013]	[958]
A1324	Forest	102.78	31.72	4.5324	Indirect	2003-2005	[Zhang et al., 2013]	[958]
A1325	Forest	102.84	31.79	6.444	Indirect	2003-2005	[Zhang et al., 2013]	[958]
A1326	Forest	118.009	27.7947	6.14725	Direct	2011	[Zhang et al., 2014]	[963]
A1327	Forest	118.009	27.8114	6.89755	Direct	2011	[Zhang et al., 2014]	[963]
A1328	Forest	117.947	26.8257	13.9998	Direct	2011	[Zhang et al., 2014]	[963]
A1329	Forest	119.095	26.9866	14.4769	Direct	2011	[Zhang et al., 2014]	[963]
A1330	Forest	100.798	27.4285	2.32981	Indirect	2010	[Zhang et al., 2011]	[964]
A1331	Forest	100.798	27.4285	2.48281	Indirect	2010	[Zhang et al., 2011]	[964]
A1332	Forest	100.798	27.4285	2.60939	Indirect	2010	[Zhang et al., 2011]	[964]
A1333	Forest	100.667	27.449	2.72851	Indirect	2010	[Zhang et al., 2011]	[964]
A1334	Forest	100.667	27.449	2.75274	Indirect	2010	[Zhang et al., 2011]	[964]
A1335	Forest	100.798	27.4285	3.02807	Indirect	2010	[Zhang et al., 2011]	[964]
A1336	Forest	100.667	27.449	3.33623	Indirect	2010	[Zhang et al., 2011]	[964]
A1337	Forest	100.667	27.449	3.35617	Indirect	2010	[Zhang et al., 2011]	[964]
A1338	Forest	106.683	29.6333	7.255	Direct	2004	[Zhang et al., 2009]	[965]
A1339	Forest	118.09	24.86	3.9016	Indirect	2008	[Zhao, 2010]	[978]
A1340	Forest	118.03	24.89	4.41712	Indirect	2008	[Zhao, 2010]	[978]
A1341	Forest	118.01	24.83	4.4736	Indirect	2008	[Zhao, 2010]	[978]
A1342	Forest	118.08	24.85	4.4912	Indirect	2008	[Zhao, 2010]	[978]
A1343	Forest	118.05	24.83	4.6024	Indirect	2008	[Zhao, 2010]	[978]
A1344	Forest	118.02	24.82	4.83976	Indirect	2008	[Zhao, 2010]	[978]
A1345	Forest	109.75	26.8333	5.87268	Indirect	2008	[Zhao et al., 2009]	[980]
A1346	Forest	109.36	36.91	0.06804	Indirect	2011	[Zhao et al., 2013]	[981]
A1347	Forest	109.36	36.91	0.2268	Indirect	2011	[Zhao et al., 2013]	[981]
A1348	Forest	109.36	36.91	0.27036	Indirect	2011	[Zhao et al., 2013]	[981]
A1349	Forest	109.36	36.91	0.48852	Indirect	2011	[Zhao et al., 2013]	[981]
A1350	Forest	109.36	36.91	1.19124	Indirect	2011	[Zhao et al., 2013]	[981]
A1351	Forest	109.36	36.91	1.25892	Indirect	2011	[Zhao et al., 2013]	[981]
A1352	Forest	109.36	36.91	2.43468	Indirect	2011	[Zhao et al., 2013]	[981]
A1353	Forest	112.47	35.02	1.656	Indirect	2008	[Zhao et al., 2009]	[990]
A1354	Forest	112.51	35.05	2.0134	Direct	2008	[Zhao et al., 2009]	[991]
A1355	Forest	112.46	35.06	2.3342	Direct	2008	[Zhao et al., 2009]	[991]
A1356	Forest	112.3	27.0833	2.13337	Direct	2003	[Zheng et al., 2008]	[994]
A1357	Forest	112.3	27.0833	2.9314	Direct	2003	[Zheng et al., 2008]	[994]
A1358	Forest	112.3	27.0833	3.21484	Direct	2003	[Zheng et al., 2008]	[994]
A1359	Forest	112.3	27.0833	4.43841	Direct	2003	[Zheng et al., 2008]	[994]
A1360	Forest	100.498	21.5131	9.53037	Indirect	2004	[Zheng et al., 2006]	[997]
A1361	Forest	100.501	21.5106	9.98289	Indirect	2004	[Zheng et al., 2006]	[997]
A1362	Forest	100.504	21.4972	13.2567	Indirect	2004	[Zheng et al., 2006]	[997]
A1363	Forest	100.503	21.5106	13.6749	Indirect	2004	[Zheng et al., 2006]	[997]
A1364	Forest	125.61	51.45	0.2352	Indirect	2010	[Bao, 2013]	[14]
A1365	Forest	125.72	51.33	5.0056	Indirect	2010	[Bao, 2013]	[14]
A1366	Forest	125.36	51.28	5.0336	Indirect	2010	[Bao, 2013]	[14]
A1367	Forest	128.67	48.21	1.33308	Indirect	2007	[Li, 2010]	[351]
A1368	Forest	128.53	48.09	2.06856	Indirect	2007	[Li, 2010]	[351]
A1369	Forest	128.58	48.13	2.32848	Indirect	2007	[Li, 2010]	[351]
A1370	Forest	128.71	48.19	4.22352	Indirect	2007	[Li, 2010]	[351]
A1371	Forest	128.66	48.22	4.83984	Indirect	2007	[Li, 2010]	[351]
A1372	Forest	125.65	51.12	4.7744	Indirect	2011	[Lu, 2013]	[466]
A1373	Forest	125.81	51.25	5.5032	Indirect	2011	[Lu, 2013]	[466]
A1374	Forest	125.72	51.46	6.5864	Indirect	2011	[Lu, 2013]	[466]
A1375	Forest	125.44	51.61	7.6912	Indirect	2011	[Lu, 2013]	[466]
A1376	Forest	114	22.53	0.405	Indirect	2012	[Lunstrum and Chen, 2014]	[473]
A1377	Forest	114	22.53	6.48	Indirect	2012	[Lunstrum and Chen, 2014]	[473]
A1378	Forest	114	22.53	11.34	Indirect	2012	[Lunstrum and Chen, 2014]	[473]
A1379	Forest	114	22.53	11.61	Indirect	2012	[Lunstrum and Chen, 2014]	[473]
A1380	Forest	125.29	51.42	4.71924	Indirect	2011	[Mu et al., 2013]	[517]
A1381	Forest	125.78	51.53	5.16096	Indirect	2011	[Mu et al., 2013]	[517]
A1382	Forest	125.73	51.35	6.55236	Indirect	2011	[Mu et al., 2013]	[517]
A1383	Forest	125.45	51.25	7.0632	Indirect	2011	[Mu et al., 2013]	[517]
A1384	Forest	125.74	51.38	0.568	Indirect	2006-2011	[Mu et al., 2013]	[518]
A1385	Forest	125.81	51.35	0.0972	Indirect	2011	[Mu et al., 2013]	[519]
A1386	Forest	125.72	51.44	2.5128	Indirect	2011	[Mu et al., 2013]	[519]
A1387	Forest	125.37	51.25	2.862	Indirect	2011	[Mu et al., 2013]	[519]
A1388	Forest	125.82	51.48	2.58	Direct	2011	[Wang, 2013]	[650]
A1389	Forest	125.15	51.13	5.33	Direct	2011	[Wang, 2013]	[650]
A1390	Forest	125.26	51.35	6.23	Direct	2011	[Wang, 2013]	[650]
A1391	Forest	123.54	51.24	0.526316	Indirect	2011	[Cui et al., 2013]	[90]
A1392	Forest	123.71	51.28	2.80702	Indirect	2011	[Cui et al., 2013]	[90]
A1393	Forest	123.66	51.18	3.85965	Indirect	2011	[Cui et al., 2013]	[90]
A1394	Forest	123.78	51.39	3.96491	Indirect	2011	[Cui et al., 2013]	[90]
A1395	Forest	123.52	51.22	4.80702	Indirect	2011	[Cui et al., 2013]	[90]
A1396	Forest	123.69	51.35	6.31579	Indirect	2011	[Cui et al., 2013]	[90]
A1397	Forest	109.45	18.37	1.296	Direct	2013	[Zhao and Shi, 2014]	[982]
A1398	Forest	109.25	18.45	1.296	Direct	2013	[Zhao and Shi, 2014]	[982]
A1399	Grassland	108.493	28.0191	0.0552	Indirect	2012	[Zhong et al., 2014]	[1004]
A1400	Grassland	106.27	36.22	0.023792	Direct	2012	[Deng et al., 2014]	[101]
A1401	Grassland	106.38	36.25	0.028253	Direct	2012	[Deng et al., 2014]	[101]
A1402	Grassland	106.32	36.26	0.029368	Direct	2012	[Deng et al., 2014]	[101]
A1403	Grassland	106.35	36.28	0.030483	Direct	2012	[Deng et al., 2014]	[101]
A1404	Grassland	106.29	36.31	0.043866	Direct	2012	[Deng et al., 2014]	[101]
A1405	Grassland	106.31	36.29	0.047212	Direct	2012	[Deng et al., 2014]	[101]
A1406	Grassland	100.67	34.41	0.0846	Indirect	2006	[Zhou et al., 2008]	[1014]
A1407	Grassland	100.68	34.38	0.05625	Indirect	2006	[Zhou et al., 2008]	[1014]
A1408	Grassland	100.48	34.34	0.06615	Indirect	2006	[Zhou et al., 2008]	[1014]
A1409	Grassland	100.71	34.32	0.06975	Indirect	2006	[Zhou et al., 2008]	[1014]
A1410	Grassland	91.06	30.52	0.007972	Indirect	2010-2011	[Zhou et al., 2013]	[1019]
A1411	Grassland	91.066	30.51	0.01505	Indirect	2010-2011	[Zhou et al., 2013]	[1019]
A1412	Grassland	91.05	30.53	0.015422	Indirect	2010-2011	[Zhou et al., 2013]	[1019]
A1413	Grassland	91.07	30.5	0.019371	Indirect	2010-2011	[Zhou et al., 2013]	[1019]
A1414	Grassland	106.28	36.24	0.104265	Indirect	2011	[Deng et al., 2014]	[102]
A1415	Grassland	106.32	36.28	0.26766	Indirect	2011	[Deng et al., 2014]	[102]
A1416	Grassland	115.817	43.9333	0.049995	Indirect	2012	[Zhu et al., 2013]	[1023]
A1417	Grassland	113.55	43.8	0.05679	Indirect	2012	[Zhu et al., 2013]	[1023]
A1418	Grassland	114.883	44	0.0576	Indirect	2012	[Zhu et al., 2013]	[1023]
A1419	Grassland	101.317	37.6167	0.15741	Indirect	2009	[Zhu et al., 2011]	[1028]
A1420	Grassland	120.7	42.9167	0.007295	Indirect	2005	[Zuo et al., 2009]	[1036]
A1421	Grassland	120.7	42.9167	0.027171	Indirect	2005	[Zuo et al., 2009]	[1036]
A1422	Grassland	120.7	42.9167	0.068778	Indirect	2005	[Zuo et al., 2009]	[1036]
A1423	Grassland	120.7	42.9167	0.093258	Indirect	2005	[Zuo et al., 2009]	[1036]
A1424	Grassland	120.7	42.9167	0.132395	Indirect	2005	[Zuo et al., 2009]	[1036]
A1425	Grassland	99.7939	33.6225	0.112374	Indirect	2000	[Dong et al., 2012]	[117]
A1426	Grassland	104.15	35.95	0.013649	Direct	2008	[Dong, 2009]	[119]
A1427	Grassland	104.15	35.95	0.016682	Direct	2008	[Dong, 2009]	[119]
A1428	Grassland	104.15	35.95	0.0475	Direct	2005-2007	[Dong et al., 2010]	[120]
A1429	Grassland	104.15	35.95	0.065312	Direct	2005-2007	[Dong et al., 2010]	[120]
A1430	Grassland	109.367	36.0111	0.024449	Indirect	2003	[Du et al., 2007]	[125]
A1431	Grassland	109.367	36.0111	0.041252	Indirect	2003	[Du et al., 2007]	[125]
A1432	Grassland	109.367	36.0111	0.067649	Indirect	2003	[Du et al., 2007]	[125]
A1433	Grassland	109.367	36.0111	0.0738	Indirect	2003	[Du et al., 2007]	[125]
A1434	Grassland	111.535	41.4717	0.009162	Direct	2010	[Bao et al., 2012]	[13]
A1435	Grassland	111.535	41.4717	0.016175	Direct	2010	[Bao et al., 2012]	[13]
A1436	Grassland	111.535	41.4717	0.016818	Direct	2010	[Bao et al., 2012]	[13]
A1437	Grassland	111.535	41.4717	0.018493	Direct	2010	[Bao et al., 2012]	[13]
A1438	Grassland	83.1862	42.9143	0.031005	Indirect	2007	[Fan, 2008]	[136]
A1439	Grassland	83.0434	42.916	0.032094	Indirect	2007	[Fan, 2008]	[136]
A1440	Grassland	83.1121	42.9078	0.038925	Indirect	2007	[Fan, 2008]	[136]
A1441	Grassland	83.0503	42.9076	0.050611	Indirect	2007	[Fan, 2008]	[136]
A1442	Grassland	83.7247	42.8839	0.055039	Indirect	2007	[Fan, 2008]	[136]
A1443	Grassland	83.6885	42.6695	0.056196	Indirect	2007	[Fan, 2008]	[136]
A1444	Grassland	83.5074	42.5281	0.070249	Indirect	2007	[Fan, 2008]	[136]
A1445	Grassland	82.99	43.37	0.022423	Indirect	2004	[Fan et al., 2008]	[137]
A1446	Grassland	85.38	43.44	0.032057	Indirect	2004	[Fan et al., 2008]	[137]
A1447	Grassland	82.81	42.73	0.037624	Indirect	2004	[Fan et al., 2008]	[137]
A1448	Grassland	86.11	42.64	0.041628	Indirect	2004	[Fan et al., 2008]	[137]
A1449	Grassland	83.63	42.97	0.065959	Indirect	2004	[Fan et al., 2008]	[137]
A1450	Grassland	83.09	43.55	0.009587	Indirect	2009	[Fan et al., 2012]	[138]
A1451	Grassland	83.22	43.55	0.013944	Indirect	2009	[Fan et al., 2012]	[138]
A1452	Grassland	83.21	43.56	0.014162	Indirect	2009	[Fan et al., 2012]	[138]
A1453	Grassland	83.09	43.56	0.030721	Indirect	2009	[Fan et al., 2012]	[138]
A1454	Grassland	107.45	37.84	0.01755	Indirect	2010	[Fang et al., 2012]	[145]
A1455	Grassland	106.66	37.49	0.018414	Indirect	2010	[Fang et al., 2012]	[145]
A1456	Grassland	106.89	38.01	0.021992	Indirect	2010	[Fang et al., 2012]	[145]
A1457	Grassland	106.78	37.55	0.026046	Indirect	2010	[Fang et al., 2012]	[145]
A1458	Grassland	110.37	38.78	0.108	Indirect	2009	[Fu et al., 2010]	[154]
A1459	Grassland	110.36	38.78	0.1395	Indirect	2009	[Fu et al., 2010]	[154]
A1460	Grassland	91.48	32.15	0.246465	Indirect	2010	[Ganjurjav et al., 2013]	[155]
A1461	Grassland	91.48	32.15	0.272109	Indirect	2010	[Ganjurjav et al., 2013]	[155]
A1462	Grassland	91.48	32.15	0.314773	Indirect	2010	[Ganjurjav et al., 2013]	[155]
A1463	Grassland	91.48	32.15	0.388661	Indirect	2010	[Ganjurjav et al., 2013]	[155]
A1464	Grassland	102.69	37.22	0.026402	Indirect	2006	[Gao, 2007]	[156]
A1465	Grassland	102.72	37.21	0.059944	Indirect	2006	[Gao, 2007]	[156]
A1466	Grassland	102.68	37.19	0.093456	Indirect	2006	[Gao, 2007]	[156]
A1467	Grassland	100.789	30.1023	0.3105	Indirect	2011	[Gao et al., 2014]	[158]
A1468	Grassland	100.766	30.0859	0.37845	Indirect	2011	[Gao et al., 2014]	[158]
A1469	Grassland	100.793	30.0933	0.4455	Indirect	2011	[Gao et al., 2014]	[158]
A1470	Grassland	100.781	30.0821	0.495	Indirect	2011	[Gao et al., 2014]	[158]
A1471	Grassland	92.2167	29.55	0.015911	Indirect	2012	[Gao et al., 2014]	[160]
A1472	Grassland	92.2167	29.55	0.016131	Indirect	2012	[Gao et al., 2014]	[160]
A1473	Grassland	92.2167	29.55	0.023067	Indirect	2012	[Gao et al., 2014]	[160]
A1474	Grassland	102.6	33.05	0.103	Direct	2005	[Gao et al., 2007]	[164]
A1475	Grassland	102.6	33.05	0.141	Direct	2005	[Gao et al., 2007]	[164]
A1476	Grassland	102.6	33.05	0.162	Direct	2005	[Gao et al., 2007]	[164]
A1477	Grassland	99.98	37.26	0.013397	Indirect	2011	[Geng et al., 2012]	[171]
A1478	Grassland	90.8	30.31	0.016489	Indirect	2011	[Geng et al., 2012]	[171]
A1479	Grassland	91.45	30.56	0.022672	Indirect	2011	[Geng et al., 2012]	[171]
A1480	Grassland	100.86	36.95	0.027481	Indirect	2011	[Geng et al., 2012]	[171]
A1481	Grassland	98.99	37.28	0.030573	Indirect	2011	[Geng et al., 2012]	[171]
A1482	Grassland	101.08	35.58	0.03126	Indirect	2011	[Geng et al., 2012]	[171]
A1483	Grassland	101.28	37.69	0.035382	Indirect	2011	[Geng et al., 2012]	[171]
A1484	Grassland	100.74	36.36	0.040878	Indirect	2011	[Geng et al., 2012]	[171]
A1485	Grassland	100.51	36.17	0.041565	Indirect	2011	[Geng et al., 2012]	[171]
A1486	Grassland	101.48	36.37	0.046718	Indirect	2011	[Geng et al., 2012]	[171]
A1487	Grassland	98.99	37.28	0.053931	Indirect	2011	[Geng et al., 2012]	[171]
A1488	Grassland	100.25	36.01	0.056336	Indirect	2011	[Geng et al., 2012]	[171]
A1489	Grassland	100.97	35.41	0.056679	Indirect	2011	[Geng et al., 2012]	[171]
A1490	Grassland	101.09	36.44	0.068702	Indirect	2011	[Geng et al., 2012]	[171]
A1491	Grassland	101.17	35.78	0.072137	Indirect	2011	[Geng et al., 2012]	[171]
A1492	Grassland	99.67	36.78	0.104771	Indirect	2011	[Geng et al., 2012]	[171]
A1493	Grassland	101.3	35.8	0.122634	Indirect	2011	[Geng et al., 2012]	[171]
A1494	Grassland	101.31	37.61	0.170382	Indirect	2011	[Geng et al., 2012]	[171]
A1495	Grassland	101.31	37.61	0.238397	Indirect	2011	[Geng et al., 2012]	[171]
A1496	Grassland	98.23	34.89	0.012023	Indirect	2011	[Geng et al., 2012]	[171]
A1497	Grassland	99.01	35.29	0.013053	Indirect	2011	[Geng et al., 2012]	[171]
A1498	Grassland	93.74	35.52	0.01374	Indirect	2011	[Geng et al., 2012]	[171]
A1499	Grassland	94.25	35.74	0.016145	Indirect	2011	[Geng et al., 2012]	[171]
A1500	Grassland	92.61	34.37	0.01855	Indirect	2011	[Geng et al., 2012]	[171]
A1501	Grassland	93.04	35.17	0.019237	Indirect	2011	[Geng et al., 2012]	[171]
A1502	Grassland	92.35	33.99	0.03229	Indirect	2011	[Geng et al., 2012]	[171]
A1503	Grassland	92.89	34.72	0.042595	Indirect	2011	[Geng et al., 2012]	[171]
A1504	Grassland	98.21	34.92	0.047405	Indirect	2011	[Geng et al., 2012]	[171]
A1505	Grassland	97.88	34.28	0.078321	Indirect	2011	[Geng et al., 2012]	[171]
A1506	Grassland	92.02	31.45	0.020611	Indirect	2011	[Geng et al., 2012]	[171]
A1507	Grassland	99.88	33.96	0.029885	Indirect	2011	[Geng et al., 2012]	[171]
A1508	Grassland	92.62	31.77	0.036412	Indirect	2011	[Geng et al., 2012]	[171]
A1509	Grassland	92.41	31.69	0.039504	Indirect	2011	[Geng et al., 2012]	[171]
A1510	Grassland	96.28	33.32	0.041565	Indirect	2011	[Geng et al., 2012]	[171]
A1511	Grassland	91.86	32.58	0.047061	Indirect	2011	[Geng et al., 2012]	[171]
A1512	Grassland	91.66	30.94	0.049809	Indirect	2011	[Geng et al., 2012]	[171]
A1513	Grassland	91.72	32.18	0.051527	Indirect	2011	[Geng et al., 2012]	[171]
A1514	Grassland	95.8	34.01	0.053931	Indirect	2011	[Geng et al., 2012]	[171]
A1515	Grassland	97.6	34.06	0.061145	Indirect	2011	[Geng et al., 2012]	[171]
A1516	Grassland	100.25	34.24	0.063893	Indirect	2011	[Geng et al., 2012]	[171]
A1517	Grassland	99.83	33.94	0.068015	Indirect	2011	[Geng et al., 2012]	[171]
A1518	Grassland	99.4	34.06	0.148397	Indirect	2011	[Geng et al., 2012]	[171]
A1519	Grassland	81.03	42.9827	0.073929	Indirect	2012	[Gu et al., 2013]	[180]
A1520	Grassland	81.03	42.9828	0.075	Indirect	2012	[Gu et al., 2013]	[180]
A1521	Grassland	81.03	42.9832	0.0825	Indirect	2012	[Gu et al., 2013]	[180]
A1522	Grassland	81.01	42.9831	0.09	Indirect	2012	[Gu et al., 2013]	[180]
A1523	Grassland	81.01	42.9828	0.098571	Indirect	2012	[Gu et al., 2013]	[180]
A1524	Grassland	81.01	42.9829	0.101786	Indirect	2012	[Gu et al., 2013]	[180]
A1525	Grassland	81.01	42.9834	0.107143	Indirect	2012	[Gu et al., 2013]	[180]
A1526	Grassland	81.01	42.9832	0.122143	Indirect	2012	[Gu et al., 2013]	[180]
A1527	Grassland	81.02	42.9833	0.131786	Indirect	2012	[Gu et al., 2013]	[180]
A1528	Grassland	80.99	42.9833	0.139286	Indirect	2012	[Gu et al., 2013]	[180]
A1529	Grassland	81.03	42.9833	0.151071	Indirect	2012	[Gu et al., 2013]	[180]
A1530	Grassland	81.03	42.9831	0.167143	Indirect	2012	[Gu et al., 2013]	[180]
A1531	Grassland	80.98	42.9834	0.205714	Indirect	2012	[Gu et al., 2013]	[180]
A1532	Grassland	80.97	42.983	0.24	Indirect	2012	[Gu et al., 2013]	[180]
A1533	Grassland	81.01	42.9832	0.242143	Indirect	2012	[Gu et al., 2013]	[180]
A1534	Grassland	81.01	42.9834	0.249643	Indirect	2012	[Gu et al., 2013]	[180]
A1535	Grassland	80.99	42.9832	0.2775	Indirect	2012	[Gu et al., 2013]	[180]
A1536	Grassland	81.01	42.9833	0.319286	Indirect	2012	[Gu et al., 2013]	[180]
A1537	Grassland	118.08	48.85	0.022941	Indirect	2007	[Guo et al., 2013]	[187]
A1538	Grassland	116.88	44.18	0.038934	Indirect	2007	[Guo et al., 2013]	[187]
A1539	Grassland	112.51	43.54	0.070821	Indirect	2007	[Guo et al., 2013]	[187]
A1540	Grassland	115.833	41.8667	0.084105	Indirect	2008	[Guo et al., 2012]	[192]
A1541	Grassland	115.833	41.8667	0.094095	Indirect	2008	[Guo et al., 2012]	[192]
A1542	Grassland	115.833	41.8667	0.09756	Indirect	2008	[Guo et al., 2012]	[192]
A1543	Grassland	115.833	41.8667	0.106695	Indirect	2008	[Guo et al., 2012]	[192]
A1544	Grassland	115.833	41.8667	0.111375	Indirect	2008	[Guo et al., 2012]	[192]
A1545	Grassland	118.693	44.2316	0.056778	Direct	2011	[Ha, 2012]	[198]
A1546	Grassland	118.7	44.2295	0.068475	Direct	2011	[Ha, 2012]	[198]
A1547	Grassland	118.74	44.2174	0.073565	Direct	2011	[Ha, 2012]	[198]
A1548	Grassland	118.422	44.2757	0.081382	Direct	2011	[Ha, 2012]	[198]
A1549	Grassland	118.749	44.1945	0.097657	Direct	2011	[Ha, 2012]	[198]
A1550	Grassland	118.749	44.1944	0.116783	Direct	2011	[Ha, 2012]	[198]
A1551	Grassland	115.85	41.8667	0.060309	Direct	2007	[Han et al., 2010]	[206]
A1552	Grassland	115.85	41.8667	0.064021	Direct	2007	[Han et al., 2010]	[206]
A1553	Grassland	115.85	41.8667	0.068196	Direct	2007	[Han et al., 2010]	[206]
A1554	Grassland	115.85	41.8667	0.073763	Direct	2007	[Han et al., 2010]	[206]
A1555	Grassland	115.85	41.8667	0.083505	Direct	2007	[Han et al., 2010]	[206]
A1556	Grassland	104.583	37.4167	0.167586	Indirect	2008	[He et al., 2011]	[216]
A1557	Grassland	104.583	37.4167	0.301035	Direct	2008	[He et al., 2011]	[216]
A1558	Grassland	104.583	37.4167	0.062069	Indirect	2009	[He et al., 2011]	[216]
A1559	Grassland	104.583	37.4167	0.068276	Indirect	2009	[He et al., 2011]	[216]
A1560	Grassland	104.583	37.4167	0.077586	Indirect	2009	[He et al., 2011]	[216]
A1561	Grassland	104.583	37.4167	0.080689	Indirect	2009	[He et al., 2011]	[216]
A1562	Grassland	108.33	24.74	0.1413	Indirect	2010	[He, 2012]	[217]
A1563	Grassland	108.32	24.74	0.18495	Indirect	2010	[He, 2012]	[217]
A1564	Grassland	116.636	43.4092	0.014074	Direct	2006	[He et al., 2008]	[219]
A1565	Grassland	116.652	43.5594	0.025185	Direct	2006	[He et al., 2008]	[219]
A1566	Grassland	116.67	43.5631	0.025185	Direct	2006	[He et al., 2008]	[219]
A1567	Grassland	116.667	43.5442	0.043333	Direct	2006	[He et al., 2008]	[219]
A1568	Grassland	116.672	43.5517	0.057407	Direct	2006	[He et al., 2008]	[219]
A1569	Grassland	116.672	43.55	0.066667	Direct	2006	[He et al., 2008]	[219]
A1570	Grassland	116.669	43.5517	0.068148	Direct	2006	[He et al., 2008]	[219]
A1571	Grassland	116.739	43.5972	0.071111	Direct	2006	[He et al., 2008]	[219]
A1572	Grassland	116.667	43.55	0.024615	Indirect	2005-2009	[He et al., 2011]	[222]
A1573	Grassland	116.667	43.55	0.026154	Indirect	2005-2009	[He et al., 2011]	[222]
A1574	Grassland	116.667	43.55	0.029615	Indirect	2005-2009	[He et al., 2011]	[222]
A1575	Grassland	116.667	43.55	0.032308	Indirect	2005-2009	[He et al., 2011]	[222]
A1576	Grassland	116.667	43.55	0.048461	Indirect	2005-2009	[He et al., 2011]	[222]
A1577	Grassland	116.667	43.55	0.063846	Indirect	2005-2009	[He et al., 2011]	[222]
A1578	Grassland	116.667	43.55	0.074231	Indirect	2005-2009	[He et al., 2011]	[222]
A1579	Grassland	109.35	36.87	0.277065	Indirect	2009	[He et al., 2011]	[226]
A1580	Grassland	122.22	42.79	0.230032	Direct	2006	[Hu et al., 2008]	[241]
A1581	Grassland	98	39.1833	0.009161	Indirect	2004	[Huang et al., 2011]	[247]
A1582	Grassland	98.2333	39.1	0.023625	Indirect	2004	[Huang et al., 2011]	[247]
A1583	Grassland	99.9	38.8167	0.031339	Indirect	2004	[Huang et al., 2011]	[247]
A1584	Grassland	99.8167	38.8	0.032304	Indirect	2004	[Huang et al., 2011]	[247]
A1585	Grassland	99.8	38.7667	0.045321	Indirect	2004	[Huang et al., 2011]	[247]
A1586	Grassland	103.141	37.6914	0.020628	Indirect	2011	[Huang et al., 2014]	[253]
A1587	Grassland	103.175	37.7245	0.022482	Indirect	2011	[Huang et al., 2014]	[253]
A1588	Grassland	103.189	37.773	0.035595	Indirect	2011	[Huang et al., 2014]	[253]
A1589	Grassland	103.172	37.7235	0.043133	Indirect	2011	[Huang et al., 2014]	[253]
A1590	Grassland	103.175	37.7234	0.05139	Indirect	2011	[Huang et al., 2014]	[253]
A1591	Grassland	101.25	37.5333	0.21	Direct	2004	[Cao et al., 2004]	[26]
A1592	Grassland	101.25	37.5333	0.5	Direct	2004	[Cao et al., 2004]	[26]
A1593	Grassland	116.283	42.0333	0.065777	Indirect	2005	[Ji et al., 2009]	[271]
A1594	Grassland	116.283	42.0333	0.06728	Indirect	2005	[Ji et al., 2009]	[271]
A1595	Grassland	116.283	42.0333	0.0684	Indirect	2005	[Ji et al., 2009]	[271]
A1596	Grassland	104.417	36.0333	0.06768	Indirect	2003	[Jiang, 2006]	[277]
A1597	Grassland	104.417	36.0333	0.41157	Indirect	2003	[Jiang, 2006]	[277]
A1598	Grassland	109.183	39.3833	0.031797	Indirect	2007	[Jin et al., 2010]	[288]
A1599	Grassland	106.36	36.18	0.082623	Indirect	2012	[Jing et al., 2014]	[290]
A1600	Grassland	106.41	36.18	0.123934	Indirect	2012	[Jing et al., 2014]	[290]
A1601	Grassland	106.43	36.28	0.129836	Indirect	2012	[Jing et al., 2014]	[290]
A1602	Grassland	106.42	36.26	0.171148	Indirect	2012	[Jing et al., 2014]	[290]
A1603	Grassland	106.37	36.18	0.177049	Indirect	2012	[Jing et al., 2014]	[290]
A1604	Grassland	106.39	36.17	0.188852	Indirect	2012	[Jing et al., 2014]	[290]
A1605	Grassland	106.44	36.27	0.236065	Indirect	2012	[Jing et al., 2014]	[290]
A1606	Grassland	106.39	36.21	0.28918	Indirect	2012	[Jing et al., 2014]	[290]
A1607	Grassland	106.42	36.23	0.295082	Indirect	2012	[Jing et al., 2014]	[290]
A1608	Grassland	106.44	36.21	0.495738	Indirect	2012	[Jing et al., 2014]	[290]
A1609	Grassland	106.43	36.18	0.537048	Indirect	2012	[Jing et al., 2014]	[290]
A1610	Grassland	106.38	36.19	0.542952	Indirect	2012	[Jing et al., 2014]	[290]
A1611	Grassland	101.55	33.45	0.015512	Indirect	2012	[Cao et al., 2013]	[30]
A1612	Grassland	101.38	33.79	0.019053	Indirect	2012	[Cao et al., 2013]	[30]
A1613	Grassland	87.9333	44.2833	0.47565	Indirect	2007	[Li et al., 2010]	[303]
A1614	Grassland	110.34	37.17	0.052448	Indirect	2008	[Li et al., 2014]	[311]
A1615	Grassland	109.45	36.87	0.056871	Indirect	2008	[Li et al., 2014]	[311]
A1616	Grassland	109.21	37.12	0.080519	Indirect	2008	[Li et al., 2014]	[311]
A1617	Grassland	108.89	36.53	0.088776	Indirect	2008	[Li et al., 2014]	[311]
A1618	Grassland	110.14	36.45	0.077706	Indirect	2008	[Li et al., 2014]	[311]
A1619	Grassland	123.517	44.55	0.085477	Indirect	2011	[Li et al., 2014]	[312]
A1620	Grassland	123.517	44.55	0.107638	Indirect	2011	[Li et al., 2014]	[312]
A1621	Grassland	123.517	44.55	0.129799	Indirect	2011	[Li et al., 2014]	[312]
A1622	Grassland	123.517	44.55	0.139296	Indirect	2011	[Li et al., 2014]	[312]
A1623	Grassland	123.517	44.55	0.531859	Indirect	2011	[Li et al., 2014]	[312]
A1624	Grassland	120.733	42.9167	0.001496	Direct	2002	[Li et al., 2009]	[313]
A1625	Grassland	120.733	42.9167	0.035897	Direct	2002	[Li et al., 2009]	[313]
A1626	Grassland	120.733	42.9167	0.092735	Direct	2002	[Li et al., 2009]	[313]
A1627	Grassland	120.733	42.9167	0.203419	Direct	2002	[Li et al., 2009]	[313]
A1628	Grassland	115.43	42.45	0.019651	Direct	2005	[Li et al., 2011]	[314]
A1629	Grassland	116.82	43.21	0.074236	Direct	2005	[Li et al., 2011]	[314]
A1630	Grassland	115.78	42.79	0.216157	Direct	2005	[Li et al., 2011]	[314]
A1631	Grassland	116.89	43.88	0.237991	Direct	2005	[Li et al., 2011]	[314]
A1632	Grassland	126.633	47.4333	0.394551	Indirect	2007	[Li and Han, 2014]	[317]
A1633	Grassland	92.8959	34.7266	0.133727	Indirect	2009	[Li et al., 2011]	[334]
A1634	Grassland	92.8959	34.7266	0.171934	Indirect	2009	[Li et al., 2011]	[334]
A1635	Grassland	92.8928	34.7289	0.405634	Indirect	2009	[Li et al., 2011]	[334]
A1636	Grassland	92.8928	34.7289	0.507042	Indirect	2009	[Li et al., 2011]	[334]
A1637	Grassland	116.233	44.2	0.019688	Indirect	2010	[Li et al., 2014]	[337]
A1638	Grassland	116.233	44.2	0.029812	Indirect	2010	[Li et al., 2014]	[337]
A1639	Grassland	116.45	44.2	0.0405	Indirect	2010	[Li et al., 2014]	[337]
A1640	Grassland	116.45	44.2	0.045	Indirect	2010	[Li et al., 2014]	[337]
A1641	Grassland	116.55	43.5333	0.063562	Indirect	2010	[Li et al., 2014]	[337]
A1642	Grassland	116.55	43.5333	0.07875	Indirect	2010	[Li et al., 2014]	[337]
A1643	Grassland	123.567	44.25	0.077946	Indirect	2005	[Li et al., 2014]	[338]
A1644	Grassland	123.567	44.25	0.115714	Indirect	2005	[Li et al., 2014]	[338]
A1645	Grassland	106.387	36.2632	0.09549	Indirect	2011	[Li, 2012]	[344]
A1646	Grassland	106.387	36.2632	0.104364	Indirect	2011	[Li, 2012]	[344]
A1647	Grassland	106.385	36.2554	0.157014	Indirect	2011	[Li, 2012]	[344]
A1648	Grassland	106.459	36.0072	0.11475	Indirect	2011	[Li, 2012]	[344]
A1649	Grassland	106.458	36.0073	0.42075	Indirect	2011	[Li, 2012]	[344]
A1650	Grassland	106.459	36.0056	0.468562	Indirect	2011	[Li, 2012]	[344]
A1651	Grassland	102.597	32.9097	0.055917	Direct	2011	[Li, 2013]	[345]
A1652	Grassland	102.601	33.0967	0.090713	Direct	2011	[Li, 2013]	[345]
A1653	Grassland	102.594	33.1022	0.143891	Direct	2011	[Li, 2013]	[345]
A1654	Grassland	102.565	32.7786	0.191983	Direct	2011	[Li, 2013]	[345]
A1655	Grassland	102.36	32.6744	0.276548	Direct	2011	[Li, 2013]	[345]
A1656	Grassland	102.484	32.7844	0.331781	Direct	2011	[Li, 2013]	[345]
A1657	Grassland	102.117	33.7058	0.05139	Indirect	2010	[Li et al., 2011]	[347]
A1658	Grassland	102.117	33.7058	0.104175	Indirect	2010	[Li et al., 2011]	[347]
A1659	Grassland	102.117	33.7058	0.134865	Indirect	2010	[Li et al., 2011]	[347]
A1660	Grassland	102.883	34.9167	0.050816	Indirect	2006	[Li et al., 2009]	[349]
A1661	Grassland	102.883	34.9167	0.06	Indirect	2006	[Li et al., 2009]	[349]
A1662	Grassland	102.883	34.9167	0.072245	Indirect	2006	[Li et al., 2009]	[349]
A1663	Grassland	102.883	34.9167	0.102857	Indirect	2006	[Li et al., 2009]	[349]
A1664	Grassland	102.883	34.9167	0.184898	Indirect	2006	[Li et al., 2009]	[349]
A1665	Grassland	102.883	34.9167	0.064227	Indirect	2007	[Li et al., 2009]	[349]
A1666	Grassland	102.883	34.9167	0.068318	Indirect	2007	[Li et al., 2009]	[349]
A1667	Grassland	102.883	34.9167	0.110045	Indirect	2007	[Li et al., 2009]	[349]
A1668	Grassland	102.883	34.9167	0.115773	Indirect	2007	[Li et al., 2009]	[349]
A1669	Grassland	102.883	34.9167	0.155864	Indirect	2007	[Li et al., 2009]	[349]
A1670	Grassland	108.167	34.35	0.31599	Direct	2011	[Li et al., 2013]	[350]
A1671	Grassland	108.167	34.35	0.39673	Direct	2011	[Li et al., 2013]	[350]
A1672	Grassland	100.211	34.4697	0.034448	Direct	2010	[Li et al., 2013]	[363]
A1673	Grassland	100.211	34.4697	0.0437	Direct	2010	[Li et al., 2013]	[363]
A1674	Grassland	100.211	34.4697	0.048652	Direct	2010	[Li et al., 2013]	[363]
A1675	Grassland	100.211	34.4697	0.050762	Direct	2010	[Li et al., 2013]	[363]
A1676	Grassland	100.211	34.4697	0.056576	Direct	2010	[Li et al., 2013]	[363]
A1677	Grassland	100.211	34.4697	0.074449	Direct	2010	[Li et al., 2013]	[363]
A1678	Grassland	100.211	34.4697	0.081175	Direct	2010	[Li et al., 2013]	[363]
A1679	Grassland	100.211	34.4697	0.087144	Direct	2010	[Li et al., 2013]	[363]
A1680	Grassland	100.211	34.4697	0.008802	Indirect	2010	[Li et al., 2013]	[364]
A1681	Grassland	100.211	34.4697	0.009397	Indirect	2010	[Li et al., 2013]	[364]
A1682	Grassland	100.211	34.4697	0.011538	Indirect	2010	[Li et al., 2013]	[364]
A1683	Grassland	100.211	34.4697	0.0157	Indirect	2010	[Li et al., 2013]	[364]
A1684	Grassland	100.211	34.4697	0.02141	Indirect	2010	[Li et al., 2013]	[364]
A1685	Grassland	100.211	34.4697	0.022123	Indirect	2010	[Li et al., 2013]	[364]
A1686	Grassland	100.211	34.4697	0.024026	Indirect	2010	[Li et al., 2013]	[364]
A1687	Grassland	101.03	35.74	0.012435	Indirect	2003-3004	[Li et al., 2008]	[367]
A1688	Grassland	100.68	35.71	0.017213	Indirect	2003-3004	[Li et al., 2008]	[367]
A1689	Grassland	100.32	36.02	0.02019	Indirect	2003-3004	[Li et al., 2008]	[367]
A1690	Grassland	100.01	35.67	0.022825	Indirect	2003-3004	[Li et al., 2008]	[367]
A1691	Grassland	99.98	36.25	0.023974	Indirect	2003-3004	[Li et al., 2008]	[367]
A1692	Grassland	101.04	36.21	0.024269	Indirect	2003-3004	[Li et al., 2008]	[367]
A1693	Grassland	100.37	36.05	0.026937	Indirect	2003-3004	[Li et al., 2008]	[367]
A1694	Grassland	101.08	35.82	0.028292	Indirect	2003-3004	[Li et al., 2008]	[367]
A1695	Grassland	99.95	35.49	0.03102	Indirect	2003-3004	[Li et al., 2008]	[367]
A1696	Grassland	100.69	35.92	0.031403	Indirect	2003-3004	[Li et al., 2008]	[367]
A1697	Grassland	100.28	35.51	0.031596	Indirect	2003-3004	[Li et al., 2008]	[367]
A1698	Grassland	100.43	35.74	0.03258	Indirect	2003-3004	[Li et al., 2008]	[367]
A1699	Grassland	100.78	36.02	0.034219	Indirect	2003-3004	[Li et al., 2008]	[367]
A1700	Grassland	101.02	35.75	0.03443	Indirect	2003-3004	[Li et al., 2008]	[367]
A1701	Grassland	100.71	35.72	0.03594	Indirect	2003-3004	[Li et al., 2008]	[367]
A1702	Grassland	100.28	35.73	0.037517	Indirect	2003-3004	[Li et al., 2008]	[367]
A1703	Grassland	100.83	36.18	0.037748	Indirect	2003-3004	[Li et al., 2008]	[367]
A1704	Grassland	100.56	35.87	0.041642	Indirect	2003-3004	[Li et al., 2008]	[367]
A1705	Grassland	100.38	36.28	0.041898	Indirect	2003-3004	[Li et al., 2008]	[367]
A1706	Grassland	100.65	35.78	0.042156	Indirect	2003-3004	[Li et al., 2008]	[367]
A1707	Grassland	99.98	35.89	0.044276	Indirect	2003-3004	[Li et al., 2008]	[367]
A1708	Grassland	100.79	35.91	0.04975	Indirect	2003-3004	[Li et al., 2008]	[367]
A1709	Grassland	100.94	36.21	0.04975	Indirect	2003-3004	[Li et al., 2008]	[367]
A1710	Grassland	100.47	36.23	0.055559	Indirect	2003-3004	[Li et al., 2008]	[367]
A1711	Grassland	100.49	35.99	0.058713	Indirect	2003-3004	[Li et al., 2008]	[367]
A1712	Grassland	100.93	36.04	0.059074	Indirect	2003-3004	[Li et al., 2008]	[367]
A1713	Grassland	100.79	35.89	0.060171	Indirect	2003-3004	[Li et al., 2008]	[367]
A1714	Grassland	100.34	35.94	0.061289	Indirect	2003-3004	[Li et al., 2008]	[367]
A1715	Grassland	100.99	35.49	0.062046	Indirect	2003-3004	[Li et al., 2008]	[367]
A1716	Grassland	101.09	35.81	0.069717	Indirect	2003-3004	[Li et al., 2008]	[367]
A1717	Grassland	101.02	35.62	0.072776	Indirect	2003-3004	[Li et al., 2008]	[367]
A1718	Grassland	100.67	35.49	0.073674	Indirect	2003-3004	[Li et al., 2008]	[367]
A1719	Grassland	100.73	35.89	0.087482	Indirect	2003-3004	[Li et al., 2008]	[367]
A1720	Grassland	101.11	35.71	0.095914	Indirect	2003-3004	[Li et al., 2008]	[367]
A1721	Grassland	100.63	36.15	0.103877	Indirect	2003-3004	[Li et al., 2008]	[367]
A1722	Grassland	101.02	35.88	0.10516	Indirect	2003-3004	[Li et al., 2008]	[367]
A1723	Grassland	100.37	35.63	0.105807	Indirect	2003-3004	[Li et al., 2008]	[367]
A1724	Grassland	100.47	35.88	0.106458	Indirect	2003-3004	[Li et al., 2008]	[367]
A1725	Grassland	101.08	36.03	0.130348	Indirect	2003-3004	[Li et al., 2008]	[367]
A1726	Grassland	100.21	36.05	0.154777	Indirect	2003-3004	[Li et al., 2008]	[367]
A1727	Grassland	99.98	35.65	0.156687	Indirect	2003-3004	[Li et al., 2008]	[367]
A1728	Grassland	101.09	35.93	0.161568	Indirect	2003-3004	[Li et al., 2008]	[367]
A1729	Grassland	99.96	35.74	0.199042	Indirect	2003-3004	[Li et al., 2008]	[367]
A1730	Grassland	120.717	42.9667	0.00503	Direct	2009	[Li et al., 2012]	[374]
A1731	Grassland	120.717	42.9667	0.03142	Direct	2009	[Li et al., 2012]	[374]
A1732	Grassland	120.717	42.9667	0.08035	Direct	2009	[Li et al., 2012]	[374]
A1733	Grassland	120.717	42.9667	0.10561	Direct	2009	[Li et al., 2012]	[374]
A1734	Grassland	119.767	48.8	0.0607	Direct	2011	[Li et al., 2014]	[375]
A1735	Grassland	119.267	48.8667	0.0769	Direct	2011	[Li et al., 2014]	[375]
A1736	Grassland	119.267	48.6	0.0828	Direct	2011	[Li et al., 2014]	[375]
A1737	Grassland	119.8	48.8667	0.1222	Direct	2011	[Li et al., 2014]	[375]
A1738	Grassland	119.89	48.51	0.0426	Direct	2011	[Li, 2013]	[378]
A1739	Grassland	119.817	48.5333	0.08346	Direct	2011	[Li, 2013]	[378]
A1740	Grassland	119.967	48.4667	0.10029	Direct	2011	[Li, 2013]	[378]
A1741	Grassland	119.7	48.5	0.06633	Direct	2011	[Li, 2013]	[378]
A1742	Grassland	100.539	36.21	0.02421	Indirect	2009	[Li, 2013]	[379]
A1743	Grassland	100.537	36.2125	0.03483	Indirect	2009	[Li, 2013]	[379]
A1744	Grassland	101.358	37.673	0.04221	Indirect	2009	[Li, 2013]	[379]
A1745	Grassland	101.242	37.6272	0.04959	Indirect	2009	[Li, 2013]	[379]
A1746	Grassland	101.584	37.1134	0.095895	Indirect	2009	[Li, 2013]	[379]
A1747	Grassland	101.567	37.11	0.120825	Indirect	2009	[Li, 2013]	[379]
A1748	Grassland	101.65	37.9832	0.165735	Indirect	2009	[Li, 2013]	[379]
A1749	Grassland	100.008	35.9049	0.290655	Indirect	2009	[Li, 2013]	[379]
A1750	Grassland	97.9798	35.0938	0.034155	Indirect	2009	[Li, 2013]	[379]
A1751	Grassland	97.9981	35.0851	0.044055	Indirect	2009	[Li, 2013]	[379]
A1752	Grassland	91.1124	32.3453	0.05238	Indirect	2009	[Li, 2013]	[379]
A1753	Grassland	91.1133	32.3493	0.064755	Indirect	2009	[Li, 2013]	[379]
A1754	Grassland	98.0377	35.0442	0.158265	Indirect	2009	[Li, 2013]	[379]
A1755	Grassland	94.1659	34.1354	0.011115	Indirect	2009	[Li, 2013]	[379]
A1756	Grassland	95.14	34.2168	0.03078	Indirect	2009	[Li, 2013]	[379]
A1757	Grassland	95.14	34.2158	0.0801	Indirect	2009	[Li, 2013]	[379]
A1758	Grassland	95.8086	34.111	0.10602	Indirect	2009	[Li, 2013]	[379]
A1759	Grassland	101.38	37.54	0.133	Direct	2004	[Li et al., 2008]	[383]
A1760	Grassland	101.36	37.55	0.46	Direct	2004	[Li et al., 2008]	[383]
A1761	Grassland	100.91	34.78	0.017029	Indirect	2010	[Li et al., 2013]	[386]
A1762	Grassland	100.79	34.26	0.010763	Indirect	2010	[Li et al., 2013]	[386]
A1763	Grassland	99.76	32.98	0.016016	Indirect	2010	[Li et al., 2013]	[386]
A1764	Grassland	96.89	33.38	0.017571	Indirect	2010	[Li et al., 2013]	[386]
A1765	Grassland	98.74	33.47	0.022798	Indirect	2010	[Li et al., 2013]	[386]
A1766	Grassland	100.56	34.23	0.045042	Indirect	2010	[Li et al., 2013]	[386]
A1767	Grassland	101.24	32.98	0.013806	Indirect	2010	[Li et al., 2013]	[386]
A1768	Grassland	116.717	43.5962	0.030326	Indirect	2011	[Li et al., 2013]	[388]
A1769	Grassland	116.561	43.54	0.077283	Indirect	2011	[Li et al., 2013]	[388]
A1770	Grassland	116.675	43.5499	0.114457	Indirect	2011	[Li et al., 2013]	[388]
A1771	Grassland	116.558	43.5403	0.141143	Indirect	2011	[Li et al., 2013]	[388]
A1772	Grassland	116.739	43.5987	0.141516	Indirect	2011	[Li et al., 2013]	[388]
A1773	Grassland	116.762	43.589	0.264105	Indirect	2011	[Li et al., 2013]	[388]
A1774	Grassland	111.896	41.7881	0.031441	Indirect	2008	[Lin et al., 2010]	[407]
A1775	Grassland	111.896	41.7881	0.044214	Indirect	2008	[Lin et al., 2010]	[407]
A1776	Grassland	111.896	41.7881	0.070251	Indirect	2008	[Lin et al., 2010]	[407]
A1777	Grassland	111.896	41.7881	0.092849	Indirect	2008	[Lin et al., 2010]	[407]
A1778	Grassland	119.903	49.0172	0.051408	Indirect	2004	[Liu, 2010]	[426]
A1779	Grassland	119.976	48.9703	0.053818	Indirect	2004	[Liu, 2010]	[426]
A1780	Grassland	120.124	48.9583	0.071222	Indirect	2004	[Liu, 2010]	[426]
A1781	Grassland	119.967	48.5972	0.077261	Indirect	2004	[Liu, 2010]	[426]
A1782	Grassland	120.466	48.0336	0.082146	Indirect	2004	[Liu, 2010]	[426]
A1783	Grassland	120.43	48.1314	0.083293	Indirect	2004	[Liu, 2010]	[426]
A1784	Grassland	120.269	49.0683	0.093395	Indirect	2004	[Liu, 2010]	[426]
A1785	Grassland	120.286	48.2686	0.106832	Indirect	2004	[Liu, 2010]	[426]
A1786	Grassland	120.148	48.8078	0.111308	Indirect	2004	[Liu, 2010]	[426]
A1787	Grassland	119.452	48.7539	0.044821	Indirect	2004	[Liu, 2010]	[426]
A1788	Grassland	119.842	48.9847	0.050712	Indirect	2004	[Liu, 2010]	[426]
A1789	Grassland	119.216	48.4244	0.052158	Indirect	2004	[Liu, 2010]	[426]
A1790	Grassland	119.69	48.7422	0.056335	Indirect	2004	[Liu, 2010]	[426]
A1791	Grassland	119.084	48.6814	0.057673	Indirect	2004	[Liu, 2010]	[426]
A1792	Grassland	119.252	48.4733	0.060083	Indirect	2004	[Liu, 2010]	[426]
A1793	Grassland	119.658	48.8042	0.061801	Indirect	2004	[Liu, 2010]	[426]
A1794	Grassland	119.347	48.2081	0.066723	Indirect	2004	[Liu, 2010]	[426]
A1795	Grassland	119.447	48.2236	0.068972	Indirect	2004	[Liu, 2010]	[426]
A1796	Grassland	119.33	48.6097	0.070686	Indirect	2004	[Liu, 2010]	[426]
A1797	Grassland	119.668	48.7942	0.071007	Indirect	2004	[Liu, 2010]	[426]
A1798	Grassland	119.633	48.4147	0.072797	Indirect	2004	[Liu, 2010]	[426]
A1799	Grassland	119.698	48.4708	0.074327	Indirect	2004	[Liu, 2010]	[426]
A1800	Grassland	119.494	48.6514	0.07754	Indirect	2004	[Liu, 2010]	[426]
A1801	Grassland	119.526	48.4342	0.084341	Indirect	2004	[Liu, 2010]	[426]
A1802	Grassland	119.688	48.4639	0.086112	Indirect	2004	[Liu, 2010]	[426]
A1803	Grassland	119.75	48.37	0.005806	Indirect	2009	[Liu, 2010]	[426]
A1804	Grassland	119.88	48.3	0.025578	Indirect	2009	[Liu, 2010]	[426]
A1805	Grassland	119.87	48.81	0.028037	Indirect	2009	[Liu, 2010]	[426]
A1806	Grassland	119.88	48.81	0.033037	Indirect	2009	[Liu, 2010]	[426]
A1807	Grassland	119.87	48.3	0.034096	Indirect	2009	[Liu, 2010]	[426]
A1808	Grassland	119.93	48.36	0.043196	Indirect	2009	[Liu, 2010]	[426]
A1809	Grassland	119.74	48.35	0.044703	Indirect	2009	[Liu, 2010]	[426]
A1810	Grassland	120.106	48.792	0.0472	Indirect	2009	[Liu, 2010]	[426]
A1811	Grassland	119.89	48.8	0.047744	Indirect	2009	[Liu, 2010]	[426]
A1812	Grassland	120.3	48.89	0.04787	Indirect	2009	[Liu, 2010]	[426]
A1813	Grassland	120.361	49.146	0.048233	Indirect	2009	[Liu, 2010]	[426]
A1814	Grassland	120.524	49.098	0.05096	Indirect	2009	[Liu, 2010]	[426]
A1815	Grassland	120.089	48.792	0.051993	Indirect	2009	[Liu, 2010]	[426]
A1816	Grassland	119.982	48.864	0.052525	Indirect	2009	[Liu, 2010]	[426]
A1817	Grassland	119.832	48.342	0.053795	Indirect	2009	[Liu, 2010]	[426]
A1818	Grassland	119.86	48.31	0.056491	Indirect	2009	[Liu, 2010]	[426]
A1819	Grassland	120.224	48.834	0.056775	Indirect	2009	[Liu, 2010]	[426]
A1820	Grassland	120.079	48.569	0.05902	Indirect	2009	[Liu, 2010]	[426]
A1821	Grassland	120.303	49.075	0.059823	Indirect	2009	[Liu, 2010]	[426]
A1822	Grassland	120.385	49.159	0.060932	Indirect	2009	[Liu, 2010]	[426]
A1823	Grassland	119.971	48.852	0.060993	Indirect	2009	[Liu, 2010]	[426]
A1824	Grassland	120.03	48.79	0.061284	Indirect	2009	[Liu, 2010]	[426]
A1825	Grassland	120.29	48.27	0.06154	Indirect	2009	[Liu, 2010]	[426]
A1826	Grassland	120.307	48.361	0.067446	Indirect	2009	[Liu, 2010]	[426]
A1827	Grassland	120.189	49.089	0.067944	Indirect	2009	[Liu, 2010]	[426]
A1828	Grassland	119.982	48.92	0.071593	Indirect	2009	[Liu, 2010]	[426]
A1829	Grassland	120.234	48.819	0.071768	Indirect	2009	[Liu, 2010]	[426]
A1830	Grassland	119.977	48.696	0.07492	Indirect	2009	[Liu, 2010]	[426]
A1831	Grassland	120.005	48.575	0.083106	Indirect	2009	[Liu, 2010]	[426]
A1832	Grassland	120.51	48.45	0.086598	Indirect	2009	[Liu, 2010]	[426]
A1833	Grassland	120.108	48.929	0.086988	Indirect	2009	[Liu, 2010]	[426]
A1834	Grassland	120.307	48.361	0.091674	Indirect	2009	[Liu, 2010]	[426]
A1835	Grassland	120.32	48.25	0.093066	Indirect	2009	[Liu, 2010]	[426]
A1836	Grassland	119.977	48.698	0.097626	Indirect	2009	[Liu, 2010]	[426]
A1837	Grassland	119.982	48.127	0.104797	Indirect	2009	[Liu, 2010]	[426]
A1838	Grassland	120.298	48.302	0.106614	Indirect	2009	[Liu, 2010]	[426]
A1839	Grassland	119.941	48.402	0.132796	Indirect	2009	[Liu, 2010]	[426]
A1840	Grassland	120.338	48.399	0.14994	Indirect	2009	[Liu, 2010]	[426]
A1841	Grassland	119.17	48.77	0.021906	Indirect	2009	[Liu, 2010]	[426]
A1842	Grassland	119.33	48.16	0.025846	Indirect	2009	[Liu, 2010]	[426]
A1843	Grassland	119.8	48.8	0.026129	Indirect	2009	[Liu, 2010]	[426]
A1844	Grassland	119.5	48.15	0.027666	Indirect	2009	[Liu, 2010]	[426]
A1845	Grassland	119.35	48.16	0.031836	Indirect	2009	[Liu, 2010]	[426]
A1846	Grassland	119.17	48.74	0.032883	Indirect	2009	[Liu, 2010]	[426]
A1847	Grassland	119.45	48.91	0.034222	Indirect	2009	[Liu, 2010]	[426]
A1848	Grassland	119.45	48.14	0.03501	Indirect	2009	[Liu, 2010]	[426]
A1849	Grassland	119.18	48.76	0.035523	Indirect	2009	[Liu, 2010]	[426]
A1850	Grassland	119.44	48.92	0.036196	Indirect	2009	[Liu, 2010]	[426]
A1851	Grassland	119.67	48.49	0.038544	Indirect	2009	[Liu, 2010]	[426]
A1852	Grassland	119.43	48.15	0.039141	Indirect	2009	[Liu, 2010]	[426]
A1853	Grassland	119.608	49.067	0.039524	Indirect	2009	[Liu, 2010]	[426]
A1854	Grassland	119.591	48.316	0.042744	Indirect	2009	[Liu, 2010]	[426]
A1855	Grassland	119.6	48.34	0.044225	Indirect	2009	[Liu, 2010]	[426]
A1856	Grassland	119.65	48.82	0.048126	Indirect	2009	[Liu, 2010]	[426]
A1857	Grassland	119.618	48.781	0.050299	Indirect	2009	[Liu, 2010]	[426]
A1858	Grassland	119.61	49.08	0.051768	Indirect	2009	[Liu, 2010]	[426]
A1859	Grassland	119.78	48.8	0.055642	Indirect	2009	[Liu, 2010]	[426]
A1860	Grassland	119.39	48.18	0.056545	Indirect	2009	[Liu, 2010]	[426]
A1861	Grassland	119.77	48.8	0.057788	Indirect	2009	[Liu, 2010]	[426]
A1862	Grassland	119.056	48.566	0.058255	Indirect	2009	[Liu, 2010]	[426]
A1863	Grassland	119.614	49.11	0.058545	Indirect	2009	[Liu, 2010]	[426]
A1864	Grassland	119.611	48.784	0.059892	Indirect	2009	[Liu, 2010]	[426]
A1865	Grassland	119.47	48.94	0.060626	Indirect	2009	[Liu, 2010]	[426]
A1866	Grassland	119.62	48.772	0.060925	Indirect	2009	[Liu, 2010]	[426]
A1867	Grassland	119.303	48.604	0.062745	Indirect	2009	[Liu, 2010]	[426]
A1868	Grassland	119.88	49.13	0.062818	Indirect	2009	[Liu, 2010]	[426]
A1869	Grassland	119.47	48.95	0.063828	Indirect	2009	[Liu, 2010]	[426]
A1870	Grassland	119.121	48.694	0.063878	Indirect	2009	[Liu, 2010]	[426]
A1871	Grassland	119.051	48.611	0.064822	Indirect	2009	[Liu, 2010]	[426]
A1872	Grassland	119.49	48.913	0.06491	Indirect	2009	[Liu, 2010]	[426]
A1873	Grassland	119.84	49.11	0.065102	Indirect	2009	[Liu, 2010]	[426]
A1874	Grassland	119.776	48.855	0.065691	Indirect	2009	[Liu, 2010]	[426]
A1875	Grassland	119.489	48.915	0.065714	Indirect	2009	[Liu, 2010]	[426]
A1876	Grassland	119.15	48.719	0.066796	Indirect	2009	[Liu, 2010]	[426]
A1877	Grassland	119.48	48.93	0.066899	Indirect	2009	[Liu, 2010]	[426]
A1878	Grassland	119.307	48.724	0.068272	Indirect	2009	[Liu, 2010]	[426]
A1879	Grassland	119.36	48.36	0.069603	Indirect	2009	[Liu, 2010]	[426]
A1880	Grassland	119.331	48.442	0.069603	Indirect	2009	[Liu, 2010]	[426]
A1881	Grassland	119.753	48.854	0.06963	Indirect	2009	[Liu, 2010]	[426]
A1882	Grassland	119.49	48.93	0.070439	Indirect	2009	[Liu, 2010]	[426]
A1883	Grassland	119.062	48.546	0.073758	Indirect	2009	[Liu, 2010]	[426]
A1884	Grassland	119.3	48.88	0.074591	Indirect	2009	[Liu, 2010]	[426]
A1885	Grassland	119.44	48.93	0.076003	Indirect	2009	[Liu, 2010]	[426]
A1886	Grassland	119.31	48.769	0.081603	Indirect	2009	[Liu, 2010]	[426]
A1887	Grassland	119.42	48.89	0.084016	Indirect	2009	[Liu, 2010]	[426]
A1888	Grassland	119.139	48.662	0.085259	Indirect	2009	[Liu, 2010]	[426]
A1889	Grassland	119.572	49.106	0.086877	Indirect	2009	[Liu, 2010]	[426]
A1890	Grassland	119.38	48.622	0.09022	Indirect	2009	[Liu, 2010]	[426]
A1891	Grassland	119.32	48.87	0.101053	Indirect	2009	[Liu, 2010]	[426]
A1892	Grassland	119.308	48.667	0.123215	Indirect	2009	[Liu, 2010]	[426]
A1893	Grassland	115.981	43.9808	0.00828	Indirect	2010	[Liu, 2013]	[427]
A1894	Grassland	116.39	44.2547	0.00981	Indirect	2010	[Liu, 2013]	[427]
A1895	Grassland	115.924	44.3567	0.01512	Indirect	2010	[Liu, 2013]	[427]
A1896	Grassland	115.903	44.0983	0.017325	Indirect	2010	[Liu, 2013]	[427]
A1897	Grassland	115.618	42.2314	0.019175	Indirect	2010	[Liu, 2013]	[427]
A1898	Grassland	115.931	44.0039	0.019575	Indirect	2010	[Liu, 2013]	[427]
A1899	Grassland	115.894	43.9697	0.02295	Indirect	2010	[Liu, 2013]	[427]
A1900	Grassland	116.119	43.6889	0.024435	Indirect	2010	[Liu, 2013]	[427]
A1901	Grassland	115.237	41.8286	0.02453	Indirect	2010	[Liu, 2013]	[427]
A1902	Grassland	116.191	43.9919	0.024795	Indirect	2010	[Liu, 2013]	[427]
A1903	Grassland	115.137	41.7544	0.027131	Indirect	2010	[Liu, 2013]	[427]
A1904	Grassland	115.132	41.7656	0.028607	Indirect	2010	[Liu, 2013]	[427]
A1905	Grassland	115.17	41.7219	0.028823	Indirect	2010	[Liu, 2013]	[427]
A1906	Grassland	116.275	44.0864	0.033255	Indirect	2010	[Liu, 2013]	[427]
A1907	Grassland	115.934	43.9042	0.03528	Indirect	2010	[Liu, 2013]	[427]
A1908	Grassland	116.092	43.79	0.04059	Indirect	2010	[Liu, 2013]	[427]
A1909	Grassland	115.132	41.7664	0.042269	Indirect	2010	[Liu, 2013]	[427]
A1910	Grassland	115.178	41.7247	0.051728	Indirect	2010	[Liu, 2013]	[427]
A1911	Grassland	118.473	46.23	0.060089	Indirect	2010	[Liu, 2013]	[427]
A1912	Grassland	116.876	44.0664	0.073935	Indirect	2010	[Liu, 2013]	[427]
A1913	Grassland	117.751	46.0092	0.087111	Indirect	2010	[Liu, 2013]	[427]
A1914	Grassland	115.186	41.71	0.11237	Indirect	2010	[Liu, 2013]	[427]
A1915	Grassland	115.225	41.8286	0.11237	Indirect	2010	[Liu, 2013]	[427]
A1916	Grassland	99.7667	27.7833	0.026595	Indirect	2004	[Liu, 2006]	[431]
A1917	Grassland	99.7667	27.7833	0.06903	Indirect	2004	[Liu, 2006]	[431]
A1918	Grassland	99.7667	27.7833	0.09216	Indirect	2004	[Liu, 2006]	[431]
A1919	Grassland	116.114	42.9344	0.0084	Indirect	2010	[Liu et al., 2013]	[432]
A1920	Grassland	116.092	42.9214	0.036	Indirect	2010	[Liu et al., 2013]	[432]
A1921	Grassland	116.088	42.9014	0.0372	Indirect	2010	[Liu et al., 2013]	[432]
A1922	Grassland	116.121	42.9375	0.042	Indirect	2010	[Liu et al., 2013]	[432]
A1923	Grassland	106.02	35.73	0.057	Direct	2011	[Liu, 2013]	[438]
A1924	Grassland	107.582	37.635	0.0927	Indirect	2009	[Liu, 2011]	[442]
A1925	Grassland	108.282	36.7734	0.139815	Indirect	2009	[Liu, 2011]	[442]
A1926	Grassland	109.431	36.9999	0.086985	Indirect	2009	[Liu, 2011]	[442]
A1927	Grassland	107.582	37.4684	0.0927	Indirect	2009	[Liu, 2011]	[442]
A1928	Grassland	110.168	37.3604	0.097785	Indirect	2009	[Liu, 2011]	[442]
A1929	Grassland	111.691	37.242	0.125415	Indirect	2009	[Liu, 2011]	[442]
A1930	Grassland	110.623	37.5557	0.126	Indirect	2009	[Liu, 2011]	[442]
A1931	Grassland	107.536	37.5948	0.128385	Indirect	2009	[Liu, 2011]	[442]
A1932	Grassland	110.152	36.9573	0.129015	Indirect	2009	[Liu, 2011]	[442]
A1933	Grassland	110.277	37.5508	0.130815	Indirect	2009	[Liu, 2011]	[442]
A1934	Grassland	111.891	37.4489	0.131985	Indirect	2009	[Liu, 2011]	[442]
A1935	Grassland	109.387	36.6114	0.137385	Indirect	2009	[Liu, 2011]	[442]
A1936	Grassland	111.472	37.4464	0.150615	Indirect	2009	[Liu, 2011]	[442]
A1937	Grassland	110.683	37.4487	0.1782	Indirect	2009	[Liu, 2011]	[442]
A1938	Grassland	111.549	37.3231	0.188402	Indirect	2009	[Liu, 2011]	[442]
A1939	Grassland	108.011	36.4891	0.192015	Indirect	2009	[Liu, 2011]	[442]
A1940	Grassland	110.177	37.4424	0.193185	Indirect	2009	[Liu, 2011]	[442]
A1941	Grassland	102.967	36.5791	0.128385	Indirect	2009	[Liu, 2011]	[442]
A1942	Grassland	104.461	37.4628	0.078615	Indirect	2009	[Liu, 2011]	[442]
A1943	Grassland	103.994	35.9509	0.0846	Indirect	2009	[Liu, 2011]	[442]
A1944	Grassland	103.727	36.8653	0.086985	Indirect	2009	[Liu, 2011]	[442]
A1945	Grassland	105.93	37.4678	0.088785	Indirect	2009	[Liu, 2011]	[442]
A1946	Grassland	102.967	36.5792	0.128385	Indirect	2009	[Liu, 2011]	[442]
A1947	Grassland	109.431	35.9999	0.086985	Indirect	2009	[Liu, 2011]	[442]
A1948	Grassland	111.663	36.4385	0.068985	Indirect	2009	[Liu, 2011]	[442]
A1949	Grassland	110.068	35.6023	0.081585	Indirect	2009	[Liu, 2011]	[442]
A1950	Grassland	111.666	36.6283	0.082215	Indirect	2009	[Liu, 2011]	[442]
A1951	Grassland	107.897	35.5185	0.087615	Indirect	2009	[Liu, 2011]	[442]
A1952	Grassland	111.402	35.873	0.087615	Indirect	2009	[Liu, 2011]	[442]
A1953	Grassland	108.03	35.3198	0.0936	Indirect	2009	[Liu, 2011]	[442]
A1954	Grassland	109.394	35.6877	0.097785	Indirect	2009	[Liu, 2011]	[442]
A1955	Grassland	105.992	35.5575	0.102015	Indirect	2009	[Liu, 2011]	[442]
A1956	Grassland	108.534	35.633	0.121815	Indirect	2009	[Liu, 2011]	[442]
A1957	Grassland	110.374	35.5002	0.127215	Indirect	2009	[Liu, 2011]	[442]
A1958	Grassland	110.034	35.208	0.154215	Indirect	2009	[Liu, 2011]	[442]
A1959	Grassland	111.899	36.9255	0.169785	Indirect	2009	[Liu, 2011]	[442]
A1960	Grassland	109.909	36.0637	0.234585	Indirect	2009	[Liu, 2011]	[442]
A1961	Grassland	101.109	36.4474	0.039015	Indirect	2009	[Liu, 2011]	[442]
A1962	Grassland	102.266	36.473	0.066015	Indirect	2009	[Liu, 2011]	[442]
A1963	Grassland	102.76	36.303	0.0918	Indirect	2009	[Liu, 2011]	[442]
A1964	Grassland	101.528	36.3766	0.121815	Indirect	2009	[Liu, 2011]	[442]
A1965	Grassland	104.687	35.4749	0.123615	Indirect	2009	[Liu, 2011]	[442]
A1966	Grassland	105.485	35.5706	0.1386	Indirect	2009	[Liu, 2011]	[442]
A1967	Grassland	99.9167	37.25	0.069521	Indirect	2011	[Liu et al., 2014]	[456]
A1968	Grassland	99.9167	37.25	0.095389	Indirect	2011	[Liu et al., 2014]	[456]
A1969	Grassland	99.9167	37.25	0.097814	Indirect	2011	[Liu et al., 2014]	[456]
A1970	Grassland	99.9167	37.25	0.10994	Indirect	2011	[Liu et al., 2014]	[456]
A1971	Grassland	106.37	36.2536	0.078239	Indirect	2011	[Chen, 2012]	[46]
A1972	Grassland	106.385	36.2519	0.115057	Indirect	2011	[Chen, 2012]	[46]
A1973	Grassland	106.385	36.2517	0.139602	Indirect	2011	[Chen, 2012]	[46]
A1974	Grassland	106.386	36.2539	0.165682	Indirect	2011	[Chen, 2012]	[46]
A1975	Grassland	106.23	35.53	0.030954	Direct	2009	[Liu, 2011]	[460]
A1976	Grassland	106.27	35.54	0.055275	Direct	2009	[Liu, 2011]	[460]
A1977	Grassland	102.997	34.1279	0.00812	Direct	2010	[Lu et al., 2014]	[467]
A1978	Grassland	102.891	33.8717	0.071368	Direct	2010	[Lu et al., 2014]	[467]
A1979	Grassland	102.921	34.1233	0.084615	Direct	2010	[Lu et al., 2014]	[467]
A1980	Grassland	102.792	33.4533	0.101709	Direct	2010	[Lu et al., 2014]	[467]
A1981	Grassland	103.381	33.7905	0.028632	Direct	2010	[Lu et al., 2014]	[467]
A1982	Grassland	106.37	36.2536	0.077413	Indirect	2011	[Chen et al., 2013]	[47]
A1983	Grassland	106.385	36.2519	0.114545	Indirect	2011	[Chen et al., 2013]	[47]
A1984	Grassland	106.385	36.2517	0.14035	Indirect	2011	[Chen et al., 2013]	[47]
A1985	Grassland	106.386	36.2536	0.164895	Indirect	2011	[Chen et al., 2013]	[47]
A1986	Grassland	88.7	30.95	0.031304	Direct	2010	[Lu et al., 2011]	[470]
A1987	Grassland	91.1456	30.4972	0.0216	Indirect	2000	[Luo et al., 2005]	[476]
A1988	Grassland	91.4867	29.7531	0.0441	Indirect	2000	[Luo et al., 2005]	[476]
A1989	Grassland	92.3147	29.7539	0.41805	Indirect	2000	[Luo et al., 2005]	[476]
A1990	Grassland	91.6342	29.7972	0.42885	Indirect	2000	[Luo et al., 2005]	[476]
A1991	Grassland	93.0681	35.2156	0.02655	Indirect	2000	[Luo et al., 2005]	[476]
A1992	Grassland	92.5478	34.3142	0.0342	Indirect	2000	[Luo et al., 2005]	[476]
A1993	Grassland	91.8053	32.4592	0.04995	Indirect	2000	[Luo et al., 2005]	[476]
A1994	Grassland	94.6519	29.6106	0.3375	Indirect	2000	[Luo et al., 2005]	[476]
A1995	Grassland	101.883	35.9667	0.142898	Indirect	2005	[Ma et al., 2007]	[492]
A1996	Grassland	101.883	35.9667	0.152343	Indirect	2005	[Ma et al., 2007]	[492]
[truncated: 1,332 more rows]

## Sheet: Appx.S3
Appx. S3 Locations (longitude, latitude), ecosystem type and carbon density (kg C m–2) of the below-ground biomass (BGBC) of the sampled sites
These field-measured data from papers published from 2004 to 2014
Method*:samples which we got the carbon density directly from the papers, we defined the estimation method was “Direct”, while samples which we got some variables and used equation to estimate the carbon density, we defined the estimation method was “Indirect”
Site	Type	Longitude	Latitude	BGBC (kg C m–2)	Method*	Investigation time	Reference	Reference Number
B0001	Forest	109.39	36.82	0.232752	Direct	2011	[Ai et al., 2014]	[1]
B0002	Forest	109.33	36.75	0.281809	Direct	2011	[Ai et al., 2014]	[1]
B0003	Forest	109.25	36.75	0.581116	Direct	2011	[Ai et al., 2014]	[1]
B0004	Forest	109.27	36.76	1.06864	Direct	2011	[Ai et al., 2014]	[1]
B0005	Forest	117.95	26.467	0.621652	Direct	2005	[Zhong, 2007]	[1003]
B0006	Forest	117.95	26.467	3.24513	Direct	2005	[Zhong, 2007]	[1003]
B0007	Forest	117.95	26.467	4.03442	Direct	2005	[Zhong, 2007]	[1003]
B0008	Forest	108.499	28.0472	0.0806	Indirect	2012	[Zhong et al., 2014]	[1004]
B0009	Forest	108.469	28.0353	0.1072	Indirect	2012	[Zhong et al., 2014]	[1004]
B0010	Forest	108.486	28.0533	0.1788	Indirect	2012	[Zhong et al., 2014]	[1004]
B0011	Forest	108.436	27.9518	0.2594	Indirect	2012	[Zhong et al., 2014]	[1004]
B0012	Forest	108.485	28.0467	0.2758	Indirect	2012	[Zhong et al., 2014]	[1004]
B0013	Forest	108.447	27.9686	0.451	Indirect	2012	[Zhong et al., 2014]	[1004]
B0014	Forest	108.501	28.0553	0.7558	Indirect	2012	[Zhong et al., 2014]	[1004]
B0015	Forest	108.507	28.0522	1.2708	Indirect	2012	[Zhong et al., 2014]	[1004]
B0016	Forest	108.449	27.9542	1.587	Indirect	2012	[Zhong et al., 2014]	[1004]
B0017	Forest	112.52	23.17	1.716	Direct	2002	[Zhou et al., 2006]	[1006]
B0018	Forest	101.68	30.23	2.072	Indirect	2011	[Zhou et al., 2013]	[1011]
B0019	Forest	101.79	29.99	3.8598	Indirect	2011	[Zhou et al., 2013]	[1011]
B0020	Forest	117.94	26.38	1.91347	Direct	2011	[Zhou, 2012]	[1012]
B0021	Forest	117.93	26.36	1.9565	Direct	2011	[Zhou, 2012]	[1012]
B0022	Forest	128.108	42.4209	0.205138	Indirect	2011-2012	[Zhou et al., 2014]	[1016]
B0023	Forest	128.312	42.1914	0.214251	Indirect	2011-2012	[Zhou et al., 2014]	[1016]
B0024	Forest	128.095	42.3993	0.260482	Indirect	2011-2012	[Zhou et al., 2014]	[1016]
B0025	Forest	128.06	42.07	1.71	Direct	2003	[Zhu et al., 2011]	[1022]
B0026	Forest	128.09	42.17	3.2	Direct	2003	[Zhu et al., 2011]	[1022]
B0027	Forest	128.13	42.35	3.28	Direct	2003	[Zhu et al., 2011]	[1022]
B0028	Forest	113.67	23.05	0.2676	Indirect	2005	[Zhu et al., 2011]	[1024]
B0029	Forest	113.54	22.68	0.3148	Indirect	2005	[Zhu et al., 2011]	[1024]
B0030	Forest	113.85	22.81	0.702	Indirect	2005	[Zhu et al., 2011]	[1024]
B0031	Forest	113.79	22.69	0.7268	Indirect	2005	[Zhu et al., 2011]	[1024]
B0032	Forest	114.16	22.87	0.8162	Indirect	2005	[Zhu et al., 2011]	[1024]
B0033	Forest	114.01	23.02	0.9626	Indirect	2005	[Zhu et al., 2011]	[1024]
B0034	Forest	113.75	22.78	1.3256	Indirect	2005	[Zhu et al., 2011]	[1024]
B0035	Forest	114.45	24.55	1.37984	Indirect	2010-2011	[Di et al., 2012]	[103]
B0036	Forest	114.48	24.58	2.16271	Indirect	2010-2011	[Di et al., 2012]	[103]
B0037	Forest	114.45	24.56	2.77858	Indirect	2010-2011	[Di et al., 2012]	[103]
B0038	Forest	114.44	24.52	3.36734	Indirect	2010-2011	[Di et al., 2012]	[103]
B0039	Forest	121.67	31.67	0.284	Direct	2011	[Zhuang, 2012]	[1032]
B0040	Forest	121.42	31.82	0.616	Direct	2011	[Zhuang, 2012]	[1032]
B0041	Forest	121.88	31.54	1.238	Direct	2011	[Zhuang, 2012]	[1032]
B0042	Forest	109.513	36.5353	0.19215	Indirect	2009	[Zou, 2012]	[1035]
B0043	Forest	109.557	36.4528	0.53775	Indirect	2009	[Zou, 2012]	[1035]
B0044	Forest	122.25	42.78	0.1	Direct	2007	[Bai et al., 2008]	[11]
B0045	Forest	122.24	42.79	0.574	Direct	2007	[Bai et al., 2008]	[11]
B0046	Forest	122.22	42.78	1.172	Direct	2007	[Bai et al., 2008]	[11]
B0047	Forest	121.51	50.82	0.801637	Direct	2009	[Bao, 2010]	[12]
B0048	Forest	121.51	50.83	2.12144	Direct	2009	[Bao, 2010]	[12]
B0049	Forest	121.51	50.84	2.41313	Direct	2009	[Bao, 2010]	[12]
B0050	Forest	109.774	21.5378	0.9171	Indirect	2011	[Dou et al., 2013]	[124]
B0051	Forest	116.42	25.68	0.05274	Indirect	2011	[Dou et al., 2013]	[124]
B0052	Forest	116.31	25.75	0.0675	Indirect	2011	[Dou et al., 2013]	[124]
B0053	Forest	116.35	25.71	0.0684	Indirect	2011	[Dou et al., 2013]	[124]
B0054	Forest	116.39	25.58	0.08505	Indirect	2011	[Dou et al., 2013]	[124]
B0055	Forest	107.117	22.0167	0.99747	Indirect	2011	[Du et al., 2013]	[128]
B0056	Forest	111.283	23.4333	1.02528	Indirect	2011	[Du et al., 2013]	[128]
B0057	Forest	107.2	22.0167	2.35584	Indirect	2011	[Du et al., 2013]	[128]
B0058	Forest	110.45	25.35	0.187965	Indirect	2011	[Du et al., 2013]	[128]
B0059	Forest	111.75	24.4333	0.700245	Indirect	2011	[Du et al., 2013]	[128]
B0060	Forest	114.783	27.6	0.517	Indirect	2009	[Du, 2010]	[130]
B0061	Forest	114.783	27.6	0.6388	Indirect	2009	[Du, 2010]	[130]
B0062	Forest	114.783	27.6	0.9916	Indirect	2009	[Du, 2010]	[130]
B0063	Forest	114.783	27.6	1.0858	Indirect	2009	[Du, 2010]	[130]
B0064	Forest	114.783	27.6	1.238	Indirect	2009	[Du, 2010]	[130]
B0065	Forest	118.15	27.05	0.286265	Indirect	2010	[Fan, 2011]	[139]
B0066	Forest	118.15	27.05	0.426598	Indirect	2010	[Fan, 2011]	[139]
B0067	Forest	118.15	27.05	0.536411	Indirect	2010	[Fan, 2011]	[139]
B0068	Forest	117.725	26.5131	1.54901	Direct	2011	[Fang, 2013]	[142]
B0069	Forest	94.0167	29.15	2.12589	Indirect	2010	[Fang, 2012]	[143]
B0070	Forest	116.76	41.89	0.593124	Indirect	2009	[Bi and Wang, 2011]	[15]
B0071	Forest	117.12	42.25	0.278494	Indirect	2009	[Bi and Wang, 2011]	[15]
B0072	Forest	117.02	42.07	0.501076	Indirect	2009	[Bi and Wang, 2011]	[15]
B0073	Forest	117.06	42.66	0.735962	Indirect	2009	[Bi and Wang, 2011]	[15]
B0074	Forest	116.75	42.56	0.798912	Indirect	2009	[Bi and Wang, 2011]	[15]
B0075	Forest	107.08	26.92	0.56115	Indirect	2012	[Gao et al., 2014]	[162]
B0076	Forest	107.14	26.87	0.70965	Indirect	2012	[Gao et al., 2014]	[162]
B0077	Forest	111.98	26.85	1.1601	Indirect	2012	[Gao et al., 2014]	[162]
B0078	Forest	106.26	38.491	0.799319	Direct	2012	[Gao et al., 2014]	[163]
B0079	Forest	106.26	38.491	0.853764	Direct	2012	[Gao et al., 2014]	[163]
B0080	Forest	106.26	38.491	1.07837	Direct	2012	[Gao et al., 2014]	[163]
B0081	Forest	106.26	38.491	2.11633	Direct	2012	[Gao et al., 2014]	[163]
B0082	Forest	104.82	26.46	0.297	Direct	2009	[Gao et al., 2014]	[166]
B0083	Forest	111.24	30.94	0.10845	Indirect	2010	[Ge et al., 2012]	[168]
B0084	Forest	110.69	30.76	0.1323	Indirect	2010	[Ge et al., 2012]	[168]
B0085	Forest	110.04	31.12	0.2124	Indirect	2010	[Ge et al., 2012]	[168]
B0086	Forest	116.84	42.62	0.3154	Indirect	2008	[Geng, 2010]	[170]
B0087	Forest	117.82	42.45	0.5234	Indirect	2008	[Geng, 2010]	[170]
B0088	Forest	117.65	41.84	2.128	Indirect	2008	[Geng, 2010]	[170]
B0089	Forest	118.02	41.62	1.0122	Indirect	2008	[Geng, 2010]	[170]
B0090	Forest	109.93	26.88	1.862	Direct	2010	[Gong et al., 2011]	[174]
B0091	Forest	109.87	26.82	2.855	Direct	2010	[Gong et al., 2011]	[174]
B0092	Forest	109.82	26.97	2.986	Direct	2010	[Gong et al., 2011]	[174]
B0093	Forest	120.817	29.5833	0.4638	Indirect	2011	[Guan et al., 2012]	[181]
B0094	Forest	120.817	29.5833	0.7726	Indirect	2011	[Guan et al., 2012]	[181]
B0095	Forest	120.817	29.5833	0.7766	Indirect	2011	[Guan et al., 2012]	[181]
B0096	Forest	120.817	29.5833	1.025	Indirect	2011	[Guan et al., 2012]	[181]
B0097	Forest	120.817	29.5833	1.0958	Indirect	2011	[Guan et al., 2012]	[181]
B0098	Forest	120.817	29.5833	1.2102	Indirect	2011	[Guan et al., 2012]	[181]
B0099	Forest	118.55	26.65	0.472	Direct	2002	[Guo et al., 2006]	[185]
B0100	Forest	118.29	27.03	0.533	Direct	2002	[Guo et al., 2006]	[185]
B0101	Forest	111.992	23.42	0.206	Direct	2008	[Guo et al., 2009]	[186]
B0102	Forest	112.02	23.45	0.405	Direct	2008	[Guo et al., 2009]	[186]
B0103	Forest	111.78	37.52	0.648	Indirect	2007	[Guo and Guo, 2009]	[193]
B0104	Forest	111.75	37.49	0.7839	Indirect	2007	[Guo and Guo, 2009]	[193]
B0105	Forest	111.65	37.47	1.305	Indirect	2007	[Guo and Guo, 2009]	[193]
B0106	Forest	111.58	37.48	1.3833	Indirect	2007	[Guo and Guo, 2009]	[193]
B0107	Forest	111.82	37.54	1.6083	Indirect	2007	[Guo and Guo, 2009]	[193]
B0108	Forest	119.718	42.4294	0.102347	Indirect	2012	[Guo et al., 2013]	[194]
B0109	Forest	119.676	42.4453	0.113379	Indirect	2012	[Guo et al., 2013]	[194]
B0110	Forest	119.718	42.4331	0.121252	Indirect	2012	[Guo et al., 2013]	[194]
B0111	Forest	119.686	42.4483	0.138088	Indirect	2012	[Guo et al., 2013]	[194]
B0112	Forest	119.711	42.4236	0.153906	Indirect	2012	[Guo et al., 2013]	[194]
B0113	Forest	119.678	42.4403	0.157324	Indirect	2012	[Guo et al., 2013]	[194]
B0114	Forest	119.681	42.4461	0.185843	Indirect	2012	[Guo et al., 2013]	[194]
B0115	Forest	119.717	42.3839	0.186866	Indirect	2012	[Guo et al., 2013]	[194]
B0116	Forest	119.721	42.4053	0.207518	Indirect	2012	[Guo et al., 2013]	[194]
B0117	Forest	119.712	42.4061	0.228755	Indirect	2012	[Guo et al., 2013]	[194]
B0118	Forest	119.713	42.445	0.228765	Indirect	2012	[Guo et al., 2013]	[194]
B0119	Forest	121.51	50.84	0.23616	Indirect	2007-2008	[Hai, 2009]	[199]
B0120	Forest	121.509	50.84	0.4426	Direct	2007-2008	[Hai, 2009]	[199]
B0121	Forest	121.51	50.83	0.58904	Indirect	2007-2008	[Hai, 2009]	[199]
B0122	Forest	121.512	50.83	1.0577	Direct	2007-2008	[Hai, 2009]	[199]
B0123	Forest	121.514	50.82	1.1651	Direct	2007-2008	[Hai, 2009]	[199]
B0124	Forest	121.503	50.82	1.22406	Indirect	2007-2008	[Hai, 2009]	[199]
B0125	Forest	121.511	50.85	1.7357	Direct	2007-2008	[Hai, 2009]	[199]
B0126	Forest	108.53	36.08	1.1866	Indirect	2008	[Han et al., 2010]	[204]
B0127	Forest	108.53	36.08	1.208	Indirect	2008	[Han et al., 2010]	[204]
B0128	Forest	108.53	36.08	1.21688	Indirect	2008	[Han et al., 2010]	[204]
B0129	Forest	108.53	36.08	1.23942	Indirect	2008	[Han et al., 2010]	[204]
B0130	Forest	107.483	24.983	0.325	Direct	2007	[He et al., 2009]	[214]
B0131	Forest	107.483	24.983	0.84	Direct	2007	[He et al., 2009]	[214]
B0132	Forest	107.483	24.983	2.726	Direct	2007	[He et al., 2009]	[214]
B0133	Forest	108.35	22.9667	0.604	Direct	2005	[He et al., 2009]	[215]
B0134	Forest	108.35	22.9667	1.577	Direct	2005	[He et al., 2009]	[215]
B0135	Forest	108.35	22.9667	1.925	Direct	2005	[He et al., 2009]	[215]
B0136	Forest	107.917	24.8333	0.293715	Indirect	2010	[He, 2012]	[217]
B0137	Forest	107.917	24.8333	0.364725	Indirect	2010	[He, 2012]	[217]
B0138	Forest	107.917	24.8333	0.394245	Indirect	2010	[He, 2012]	[217]
B0139	Forest	108.319	24.7404	0.31455	Indirect	2010	[He, 2012]	[217]
B0140	Forest	108.02	25.14	0.45693	Indirect	2010	[He, 2012]	[217]
B0141	Forest	108.332	24.7409	0.63765	Indirect	2010	[He, 2012]	[217]
B0142	Forest	107.98	25.12	0.654795	Indirect	2010	[He, 2012]	[217]
B0143	Forest	108.331	24.7358	0.740835	Indirect	2010	[He, 2012]	[217]
B0144	Forest	108.06	25.17	2.57755	Indirect	2010	[He, 2012]	[217]
B0145	Forest	106.87	22.04	0.2814	Direct	2011	[He et al., 2012]	[225]
B0146	Forest	106.88	22.05	0.3463	Direct	2011	[He et al., 2012]	[225]
B0147	Forest	118.452	26.2433	0.44674	Indirect	2008	[Hong, 2009]	[228]
B0148	Forest	116.651	25.1728	0.45928	Indirect	2008	[Hong, 2009]	[228]
B0149	Forest	116.384	26.1386	0.48568	Indirect	2008	[Hong, 2009]	[228]
B0150	Forest	117.351	27.3175	1.10724	Indirect	2008	[Hong, 2009]	[228]
B0151	Forest	117.802	27.2756	1.5757	Indirect	2008	[Hong, 2009]	[228]
B0152	Forest	88.0975	47.8994	0.04708	Direct	2010	[Hu, 2012]	[237]
B0153	Forest	88.0975	47.8994	0.08204	Direct	2010	[Hu, 2012]	[237]
B0154	Forest	88.0975	47.8994	0.27106	Direct	2010	[Hu, 2012]	[237]
B0155	Forest	88.0975	47.8994	0.96947	Direct	2010	[Hu, 2012]	[237]
B0156	Forest	88.0975	47.8994	1.01223	Direct	2010	[Hu, 2012]	[237]
B0157	Forest	88.0975	47.8994	2.02057	Direct	2010	[Hu, 2012]	[237]
B0158	Forest	88.0975	47.8994	3.39481	Direct	2010	[Hu, 2012]	[237]
B0159	Forest	80.2431	41.2172	0.21719	Direct	2010	[Hu, 2012]	[237]
B0160	Forest	80.2431	41.2172	0.43089	Direct	2010	[Hu, 2012]	[237]
B0161	Forest	80.2431	41.2172	0.9002	Direct	2010	[Hu, 2012]	[237]
B0162	Forest	122.35	42.78	0.070607	Indirect	2004	[Hu et al., 2013]	[240]
B0163	Forest	122.23	42.79	0.373802	Direct	2006	[Hu et al., 2008]	[241]
B0164	Forest	122.22	42.75	0.488818	Direct	2006	[Hu et al., 2008]	[241]
B0165	Forest	122.23	42.76	0.546326	Direct	2006	[Hu et al., 2008]	[241]
B0166	Forest	122.25	42.79	0.546326	Direct	2006	[Hu et al., 2008]	[241]
B0167	Forest	122.24	42.78	0.57508	Direct	2006	[Hu et al., 2008]	[241]
B0168	Forest	122.23	42.78	0.833866	Direct	2006	[Hu et al., 2008]	[241]
B0169	Forest	109.27	35.52	0.3849	Direct	2006	[Huang, 2007]	[249]
B0170	Forest	108.58	34.14	0.4507	Direct	2006	[Huang, 2007]	[249]
B0171	Forest	109.28	35.53	0.523	Direct	2006	[Huang, 2007]	[249]
B0172	Forest	108.59	34.142	0.5379	Direct	2006	[Huang, 2007]	[249]
B0173	Forest	108.57	34.15	1.0059	Direct	2006	[Huang, 2007]	[249]
B0174	Forest	108.32	22.68	0.8704	Direct	2010	[Huang et al., 2011]	[254]
B0175	Forest	110.09	26.89	0.98397	Indirect	2003	[Huang et al., 2004]	[260]
B0176	Forest	109.89	27.03	1.18926	Indirect	2003	[Huang et al., 2004]	[260]
B0177	Forest	109.59	26.74	1.21158	Indirect	2003	[Huang et al., 2004]	[260]
B0178	Forest	117.725	26.5131	1.80328	Indirect	2007	[Huang, 2009]	[261]
B0179	Forest	124.98	42.45	1.82565	Indirect	2009	[Huo et al., 2011]	[263]
B0180	Forest	125.08	42.65	3.12435	Indirect	2009	[Huo et al., 2011]	[263]
B0181	Forest	125.21	42.38	3.52575	Indirect	2009	[Huo et al., 2011]	[263]
B0182	Forest	112.21	28.53	0.368	Indirect	2011	[Ji et al., 2013]	[268]
B0183	Forest	116.27	31.36	0.608	Indirect	2011	[Ji et al., 2013]	[268]
B0184	Forest	117.52	25.02	0.484	Indirect	2011	[Ji et al., 2013]	[268]
B0185	Forest	119.19	28.94	0.49	Indirect	2011	[Ji et al., 2013]	[268]
B0186	Forest	118.34	27.01	0.526	Indirect	2011	[Ji et al., 2013]	[268]
B0187	Forest	119.74	30.95	0.604	Indirect	2011	[Ji et al., 2013]	[268]
B0188	Forest	115.32	28.76	0.63	Indirect	2011	[Ji et al., 2013]	[268]
B0189	Forest	109.85	22.55	2.24714	Indirect	2011	[Jiang et al., 2012]	[280]
B0190	Forest	119.7	30.2333	0.481	Direct	2009	[Jiang et al., 2011]	[281]
B0191	Forest	119.7	30.2333	0.567	Direct	2009	[Jiang et al., 2011]	[281]
B0192	Forest	119.7	30.2333	0.57	Direct	2009	[Jiang et al., 2011]	[281]
B0193	Forest	118.04	41.84	0.261297	Indirect	2010	[Jin, 2012]	[284]
B0194	Forest	118.04	41.84	0.897173	Indirect	2010	[Jin, 2012]	[284]
B0195	Forest	118.04	41.84	0.904028	Indirect	2010	[Jin, 2012]	[284]
B0196	Forest	118.04	41.84	0.96732	Indirect	2010	[Jin, 2012]	[284]
B0197	Forest	118.04	41.84	1.06466	Indirect	2010	[Jin, 2012]	[284]
B0198	Forest	117.91	24.39	3.249	Indirect	2010-2011	[Jin et al., 2013]	[285]
B0199	Forest	106.76	26.86	0.139287	Indirect	2010	[Cao, 2012]	[29]
B0200	Forest	107.22	26.58	1.06181	Indirect	2010	[Cao, 2012]	[29]
B0201	Forest	106.27	26.34	1.27929	Indirect	2010	[Cao, 2012]	[29]
B0202	Forest	106.43	26.91	1.47467	Indirect	2010	[Cao, 2012]	[29]
B0203	Forest	128.94	46.54	0.0225	Indirect	2009	[Ju, 2010]	[291]
B0204	Forest	128.99	46.68	0.2871	Indirect	2009	[Ju, 2010]	[291]
B0205	Forest	128.95	46.58	0.31725	Indirect	2009	[Ju, 2010]	[291]
B0206	Forest	129.12	46.75	0.44865	Indirect	2009	[Ju, 2010]	[291]
B0207	Forest	129.22	46.73	0.4716	Indirect	2009	[Ju, 2010]	[291]
B0208	Forest	129.02	46.79	0.52245	Indirect	2009	[Ju, 2010]	[291]
B0209	Forest	129.25	46.62	0.8469	Indirect	2009	[Ju, 2010]	[291]
B0210	Forest	117.65	27.74	2.632	Direct	2011	[Lang et al., 2012]	[298]
B0211	Forest	128.08	41.73	1.79008	Indirect	2004	[Li, 2006]	[306]
B0212	Forest	106.199	33.9314	0.694439	Direct	2011	[Li, 2013]	[307]
B0213	Forest	106.222	33.9539	1.46023	Direct	2011	[Li, 2013]	[307]
B0214	Forest	106.207	33.9267	2.50334	Direct	2011	[Li, 2013]	[307]
B0215	Forest	106.189	33.9317	3.62115	Direct	2011	[Li, 2013]	[307]
B0216	Forest	100.192	21.5214	1.6	Direct	2004	[Li, 2008]	[309]
B0217	Forest	101.167	21.9751	1.657	Direct	2004	[Li, 2008]	[309]
B0218	Forest	101.462	21.6329	1.834	Direct	2004	[Li, 2008]	[309]
B0219	Forest	101.462	21.6364	2.308	Direct	2004	[Li, 2008]	[309]
B0220	Forest	100.878	22.2138	2.677	Direct	2004	[Li, 2008]	[309]
B0221	Forest	101.09	22.4281	2.021	Direct	2004	[Li, 2008]	[309]
B0222	Forest	116.82	40.96	0.145946	Direct	2009	[Cao, 2011]	[31]
B0223	Forest	116.88	40.67	0.324836	Direct	2009	[Cao, 2011]	[31]
B0224	Forest	116.45	40.78	0.535564	Direct	2009	[Cao, 2011]	[31]
B0225	Forest	116.37	40.75	0.784864	Direct	2009	[Cao, 2011]	[31]
B0226	Forest	116.35	40.45	1.35435	Direct	2009	[Cao, 2011]	[31]
B0227	Forest	116.73	40.57	1.96853	Direct	2009	[Cao, 2011]	[31]
B0228	Forest	109.333	36.85	0.04546	Direct	2009	[Li et al., 2013]	[316]
B0229	Forest	109.333	36.85	0.14727	Direct	2009	[Li et al., 2013]	[316]
B0230	Forest	109.333	36.85	0.45636	Direct	2009	[Li et al., 2013]	[316]
B0231	Forest	109.333	36.85	0.50364	Direct	2009	[Li et al., 2013]	[316]
B0232	Forest	116.42	40.38	0.543545	Direct	2011	[Cao et al., 2012]	[32]
B0233	Forest	116.44	40.35	1.36647	Direct	2011	[Cao et al., 2012]	[32]
B0234	Forest	116.41	40.37	1.96796	Direct	2011	[Cao et al., 2012]	[32]
B0235	Forest	118.3	35.25	0.018	Direct	2007-2008	[Li, 2010]	[320]
B0236	Forest	118.3	35.25	0.025	Direct	2007-2008	[Li, 2010]	[320]
B0237	Forest	118.3	35.25	0.03	Direct	2007-2008	[Li, 2010]	[320]
B0238	Forest	118.3	35.25	0.04	Direct	2007-2008	[Li, 2010]	[320]
B0239	Forest	118.3	35.25	0.059	Direct	2007-2008	[Li, 2010]	[320]
B0240	Forest	118.3	35.25	0.064	Direct	2007-2008	[Li, 2010]	[320]
B0241	Forest	118.3	35.25	0.067	Direct	2007-2008	[Li, 2010]	[320]
B0242	Forest	118.3	35.25	0.112	Direct	2007-2008	[Li, 2010]	[320]
B0243	Forest	118.3	35.25	0.121	Direct	2007-2008	[Li, 2010]	[320]
B0244	Forest	118.3	35.25	0.069	Direct	2006	[Li et al., 2009]	[321]
B0245	Forest	118.3	35.25	0.112	Direct	2006	[Li et al., 2009]	[321]
B0246	Forest	118.3	35.25	0.113	Direct	2006	[Li et al., 2009]	[321]
B0247	Forest	108.61	23.19	0.131	Indirect	2012	[Li, 2013]	[324]
B0248	Forest	108.61	23.19	0.6636	Indirect	2012	[Li, 2013]	[324]
B0249	Forest	108.61	23.19	0.853	Indirect	2012	[Li, 2013]	[324]
B0250	Forest	105.004	31.9069	0.19917	Indirect	2011	[Li, 2012]	[326]
B0251	Forest	105.037	31.9047	0.20394	Indirect	2011	[Li, 2012]	[326]
B0252	Forest	105.003	31.9078	0.44784	Indirect	2011	[Li, 2012]	[326]
B0253	Forest	105.016	31.8903	0.45162	Indirect	2011	[Li, 2012]	[326]
B0254	Forest	116.75	38.96	0.427	Direct	2012	[Li et al. 2014]	[335]
B0255	Forest	117.44	39.32	0.519	Direct	2012	[Li et al. 2014]	[335]
B0256	Forest	116.87	39.61	0.94	Direct	2012	[Li et al. 2014]	[335]
B0257	Forest	114.83	34.38	0.424	Direct	2008	[Li, 2008]	[339]
B0258	Forest	115.37	34.47	0.4418	Direct	2008	[Li, 2008]	[339]
B0259	Forest	114.85	34.32	0.6834	Direct	2008	[Li, 2008]	[339]
B0260	Forest	115.27	34.49	1.0786	Direct	2008	[Li, 2008]	[339]
B0261	Forest	115.25	34.35	1.0834	Direct	2008	[Li, 2008]	[339]
B0262	Forest	114.47	34.43	1.2866	Direct	2008	[Li, 2008]	[339]
B0263	Forest	118.34	34.52	0.5484	Indirect	2011	[Li et al., 2012]	[341]
B0264	Forest	117.23	34.95	0.597	Indirect	2011	[Li et al., 2012]	[341]
B0265	Forest	116.83	33.75	0.7586	Indirect	2011	[Li et al., 2012]	[341]
B0266	Forest	116.78	34.05	0.5572	Indirect	2011	[Li et al., 2013]	[342]
B0267	Forest	116.96	34.69	0.8258	Indirect	2011	[Li et al., 2013]	[342]
B0268	Forest	117.47	33.95	1.0488	Indirect	2011	[Li et al., 2013]	[342]
B0269	Forest	108.97	36.87	0.2168	Direct	2011	[Li and Liu, 2014]	[346]
B0270	Forest	109.21	36.79	0.3678	Direct	2011	[Li and Liu, 2014]	[346]
B0271	Forest	109.32	37.25	1.049	Direct	2011	[Li and Liu, 2014]	[346]
B0272	Forest	109.41	36.67	1.173	Direct	2011	[Li and Liu, 2014]	[346]
B0273	Forest	108.99	37.12	1.3102	Direct	2011	[Li and Liu, 2014]	[346]
B0274	Forest	109.06	36.95	1.7026	Direct	2011	[Li and Liu, 2014]	[346]
B0275	Forest	117.717	27.083	1.6579	Direct	2008	[Li, 2010]	[360]
B0276	Forest	117.717	27.083	1.79189	Direct	2008	[Li, 2010]	[360]
B0277	Forest	117.717	27.083	1.807	Direct	2008	[Li, 2010]	[360]
B0278	Forest	117.717	27.083	1.94812	Direct	2008	[Li, 2010]	[360]
B0279	Forest	117.717	27.083	1.99565	Direct	2008	[Li, 2010]	[360]
B0280	Forest	117.717	27.083	2.03831	Direct	2008	[Li, 2010]	[360]
B0281	Forest	117.717	27.083	2.34929	Direct	2008	[Li, 2010]	[360]
B0282	Forest	117.717	27.083	2.36123	Direct	2008	[Li, 2010]	[360]
B0283	Forest	117.717	27.083	2.38293	Direct	2008	[Li, 2010]	[360]
B0284	Forest	117.717	27.083	2.44095	Direct	2008	[Li, 2010]	[360]
B0285	Forest	117.717	27.083	2.52876	Direct	2008	[Li, 2010]	[360]
B0286	Forest	117.717	27.083	2.5839	Direct	2008	[Li, 2010]	[360]
B0287	Forest	117.717	27.083	2.64605	Direct	2008	[Li, 2010]	[360]
B0288	Forest	117.717	27.083	2.98278	Direct	2008	[Li, 2010]	[360]
B0289	Forest	117.717	27.083	3.06689	Direct	2008	[Li, 2010]	[360]
B0290	Forest	120.699	42.9311	0.1657	Direct	2012	[Li et al., 2013]	[361]
B0291	Forest	120.699	42.9311	0.3044	Direct	2012	[Li et al., 2013]	[361]
B0292	Forest	108.43	33.41	1.526	Direct	2012	[Li et al., 2014]	[365]
B0293	Forest	111.34	37.49	0.281244	Direct	2011	[Cao, 2013]	[37]
B0294	Forest	111.27	37.55	0.788275	Direct	2011	[Cao, 2013]	[37]
B0295	Forest	111.2	36.35	0.740218	Direct	2011	[Cao, 2013]	[37]
B0296	Forest	113.19	37.26	0.829541	Direct	2011	[Cao, 2013]	[37]
B0297	Forest	112.45	36.36	1.22566	Direct	2011	[Cao, 2013]	[37]
B0298	Forest	110.36	36.11	1.63461	Direct	2011	[Cao, 2013]	[37]
B0299	Forest	111.45	36.2	1.83585	Direct	2011	[Cao, 2013]	[37]
B0300	Forest	119.7	30.2333	0.585	Indirect	2005	[Li et al., 2011]	[373]
B0301	Forest	120.04	29.84	0.245	Direct	2005	[Li, 2006]	[390]
B0302	Forest	119.72	30.15	0.572	Direct	2005	[Li, 2006]	[390]
B0303	Forest	119.48	29.78	0.755	Direct	2005	[Li, 2006]	[390]
B0304	Forest	119.69	30.08	0.826	Direct	2005	[Li, 2006]	[390]
B0305	Forest	120.03	30.01	0.942	Direct	2005	[Li, 2006]	[390]
B0306	Forest	119.85	29.96	1.256	Direct	2005	[Li, 2006]	[390]
B0307	Forest	116.583	40.7333	0.916	Direct	2011	[Liang, 2013]	[395]
B0308	Forest	116.583	40.7333	0.988	Direct	2011	[Liang, 2013]	[395]
B0309	Forest	116.583	40.7333	1.12	Direct	2011	[Liang, 2013]	[395]
B0310	Forest	116.583	40.7333	1.242	Direct	2011	[Liang, 2013]	[395]
B0311	Forest	120.7	51.15	0.361935	Indirect	2011	[Cao et al., 2012]	[40]
B0312	Forest	122.05	52.05	1.20879	Indirect	2011	[Cao et al., 2012]	[40]
B0313	Forest	121.617	50.0333	1.78672	Indirect	2011	[Cao et al., 2012]	[40]
B0314	Forest	123.967	50.4	2.38621	Indirect	2011	[Cao et al., 2012]	[40]
B0315	Forest	122.183	42.8167	0.755235	Indirect	2011	[Cao et al., 2012]	[40]
B0316	Forest	118.633	43.5	0.776295	Indirect	2011	[Cao et al., 2012]	[40]
B0317	Forest	118.45	41.4	1.55354	Indirect	2011	[Cao et al., 2012]	[40]
B0318	Forest	114.08	26.55	0.2644	Indirect	2009	[Lin, 2010]	[404]
B0319	Forest	114.12	26.62	0.2988	Indirect	2009	[Lin, 2010]	[404]
B0320	Forest	114.23	26.49	1.1886	Indirect	2009	[Lin, 2010]	[404]
B0321	Forest	114.21	26.48	2.345	Indirect	2009	[Lin, 2010]	[404]
B0322	Forest	114.18	26.51	2.4078	Indirect	2009	[Lin, 2010]	[404]
B0323	Forest	113.89	23.63	0.4686	Indirect	2013	[Lin et al., 2014]	[405]
B0324	Forest	113.79	23.72	2.1484	Indirect	2013	[Lin et al., 2014]	[405]
B0325	Forest	113.85	23.78	1.7068	Indirect	2013	[Lin et al., 2014]	[405]
B0326	Forest	117.84	25.64	3.54204	Indirect	2012	[Lin, 2014]	[406]
B0327	Forest	109.201	36.067	0.205283	Indirect	2011	[Chang et al., 2012]	[41]
B0328	Forest	113.31	28.4	0.178262	Indirect	2010-2012	[Liu et al., 2014]	[412]
B0329	Forest	113.31	28.4	0.20893	Indirect	2010-2012	[Liu et al., 2014]	[412]
B0330	Forest	113.3	28.41	0.25243	Indirect	2010-2012	[Liu et al., 2014]	[412]
B0331	Forest	117.167	36.2833	0.173777	Direct	2012	[Liu et al., 2014]	[413]
B0332	Forest	117.167	36.2833	0.808673	Direct	2012	[Liu et al., 2014]	[413]
B0333	Forest	117.167	36.2833	0.942038	Direct	2012	[Liu et al., 2014]	[413]
B0334	Forest	117.167	36.2833	2.14218	Direct	2012	[Liu et al., 2014]	[413]
B0335	Forest	117.167	36.2833	2.22937	Direct	2012	[Liu et al., 2014]	[413]
B0336	Forest	109.201	36.067	0.031758	Indirect	2009-2010	[Chang, 2012]	[42]
B0337	Forest	108.24	22.82	0.249285	Direct	2006	[Liu et al., 2010]	[421]
B0338	Forest	108.43	23.12	0.482681	Direct	2006	[Liu et al., 2010]	[421]
B0339	Forest	108.58	22.89	0.494571	Direct	2006	[Liu et al., 2010]	[421]
B0340	Forest	108.72	22.07	0.723116	Direct	2006	[Liu et al., 2010]	[421]
B0341	Forest	108.64	23.21	1.24268	Direct	2006	[Liu et al., 2010]	[421]
B0342	Forest	108.28	23.02	1.30754	Direct	2006	[Liu et al., 2010]	[421]
B0343	Forest	118.26	27.47	0.04212	Indirect	2011	[Liu, 2012]	[422]
B0344	Forest	119.05	25.5	0.6309	Indirect	2009	[Liu, 2011]	[425]
B0345	Forest	119.8	25.5918	0.7641	Indirect	2009	[Liu, 2011]	[425]
B0346	Forest	119.792	25.5788	0.9612	Indirect	2009	[Liu, 2011]	[425]
B0347	Forest	119.767	25.6167	1.88415	Indirect	2009	[Liu, 2011]	[425]
B0348	Forest	119.768	25.604	2.56095	Indirect	2009	[Liu, 2011]	[425]
B0349	Forest	109.89	35.78	0.152	Indirect	2004	[Liu, 2008]	[428]
B0350	Forest	109.94	35.82	0.376	Indirect	2004	[Liu, 2008]	[428]
B0351	Forest	110.01	35.92	0.534	Indirect	2004	[Liu, 2008]	[428]
B0352	Forest	109.93	35.94	0.592	Indirect	2004	[Liu, 2008]	[428]
B0353	Forest	109.98	35.78	0.774	Indirect	2004	[Liu, 2008]	[428]
B0354	Forest	113.5	23.3333	0.6255	Indirect	2009	[Liu et al., 2010]	[429]
B0355	Forest	128.889	47.1806	1.558	Direct	2010	[Liu, 2013]	[435]
B0356	Forest	128.889	47.1806	1.723	Direct	2010	[Liu, 2013]	[435]
B0357	Forest	103.883	31.6833	0.029637	Indirect	2007-2008	[Liu et al., 2011]	[436]
B0358	Forest	103.883	31.6833	0.031197	Indirect	2007-2008	[Liu et al., 2011]	[436]
B0359	Forest	103.883	31.6833	0.033537	Indirect	2007-2008	[Liu et al., 2011]	[436]
B0360	Forest	103.883	31.6833	0.035877	Indirect	2007-2008	[Liu et al., 2011]	[436]
B0361	Forest	106.18	35.75	0.176	Direct	2011	[Liu, 2013]	[438]
B0362	Forest	106.11	35.72	0.2284	Direct	2011	[Liu, 2013]	[438]
B0363	Forest	106.04	35.58	0.4646	Direct	2011	[Liu, 2013]	[438]
B0364	Forest	127.53	45.39	0.399409	Indirect	2010	[Liu, 2012]	[441]
B0365	Forest	127.51	45.38	0.525205	Indirect	2010	[Liu, 2012]	[441]
B0366	Forest	127.52	45.36	0.549013	Indirect	2010	[Liu, 2012]	[441]
B0367	Forest	127.54	45.4	0.60082	Indirect	2010	[Liu, 2012]	[441]
B0368	Forest	127.56	45.39	0.7432	Indirect	2010	[Liu, 2012]	[441]
B0369	Forest	127.55	45.41	1.0922	Indirect	2010	[Liu, 2012]	[441]
B0370	Forest	127.52	45.38	1.2126	Indirect	2010	[Liu, 2012]	[441]
B0371	Forest	117.862	24.7714	0.489	Direct	2008	[Liu et al., 2013]	[444]
B0372	Forest	117.862	24.7714	0.811	Direct	2008	[Liu et al., 2013]	[444]
B0373	Forest	117.862	24.7714	0.868	Direct	2008	[Liu et al., 2013]	[444]
B0374	Forest	117.862	24.7714	0.891	Direct	2008	[Liu et al., 2013]	[444]
B0375	Forest	117.862	24.7714	1.675	Direct	2008	[Liu et al., 2013]	[444]
B0376	Forest	115.78	42.46	0.219	Direct	2011-2012	[Liu et al., 2013]	[449]
B0377	Forest	117.48	43.78	0.252	Direct	2011-2012	[Liu et al., 2013]	[449]
B0378	Forest	114.89	42.25	0.334	Direct	2011-2012	[Liu et al., 2013]	[449]
B0379	Forest	112.45	41.78	0.353	Direct	2011-2012	[Liu et al., 2013]	[449]
B0380	Forest	110.45	41.25	0.417	Direct	2011-2012	[Liu et al., 2013]	[449]
B0381	Forest	114.67	44.35	0.464	Direct	2011-2012	[Liu et al., 2013]	[449]
B0382	Forest	110.88	39.56	0.545	Direct	2011-2012	[Liu et al., 2013]	[449]
B0383	Forest	115.72	41.78	0.559	Direct	2011-2012	[Liu et al., 2013]	[449]
B0384	Forest	117.83	40.15	0.295	Direct	2011-2012	[Liu et al., 2013]	[449]
B0385	Forest	112.833	22.5667	0.001947	Indirect	2007	[Chen et al., 2010]	[45]
B0386	Forest	112.833	22.5667	0.03375	Indirect	2007	[Chen et al., 2010]	[45]
B0387	Forest	112.833	22.5667	0.038293	Indirect	2007	[Chen et al., 2010]	[45]
B0388	Forest	112.833	22.5667	0.046731	Indirect	2007	[Chen et al., 2010]	[45]
B0389	Forest	103.72	31.37	0.7254	Indirect	2011	[Liu et al., 2013]	[451]
B0390	Forest	103.79	31.25	1.1938	Indirect	2011	[Liu et al., 2013]	[451]
B0391	Forest	105.76	26.25	1.03	Direct	2011	[Liu et al., 2013]	[455]
B0392	Forest	105.94	26.43	3.15	Direct	2011	[Liu et al., 2013]	[455]
B0393	Forest	109.87	37.35	0.5106	Indirect	2011	[Liu et al., 2013]	[457]
B0394	Forest	109.36	37.01	0.267	Indirect	2007-2010	[Liu et al., 2011]	[459]
B0395	Forest	111.22	37.32	0.95	Indirect	2007-2010	[Liu et al., 2011]	[459]
B0396	Forest	110.76	36.27	0.2394	Indirect	2007-2010	[Liu et al., 2011]	[459]
B0397	Forest	110.76	36.27	0.5016	Indirect	2007-2010	[Liu et al., 2011]	[459]
B0398	Forest	111.06	36.08	0.53	Indirect	2007-2010	[Liu et al., 2011]	[459]
B0399	Forest	110.74	36.28	0.7136	Indirect	2007-2010	[Liu et al., 2011]	[459]
B0400	Forest	110.81	36.11	0.8772	Indirect	2007-2010	[Liu et al., 2011]	[459]
B0401	Forest	107.83	35.13	0.9902	Indirect	2007-2010	[Liu et al., 2011]	[459]
B0402	Forest	110.86	36.26	1.198	Indirect	2007-2010	[Liu et al., 2011]	[459]
B0403	Forest	110.6	36.19	1.3494	Indirect	2007-2010	[Liu et al., 2011]	[459]
B0404	Forest	106.25	35.47	0.424	Direct	2009	[Liu, 2011]	[460]
B0405	Forest	106.21	35.49	0.527	Direct	2009	[Liu, 2011]	[460]
B0406	Forest	106.21	35.46	0.807	Direct	2009	[Liu, 2011]	[460]
B0407	Forest	106.22	35.53	0.822	Direct	2009	[Liu, 2011]	[460]
B0408	Forest	106.26	35.52	0.855	Direct	2009	[Liu, 2011]	[460]
B0409	Forest	101.6	21.45	3.21	Direct	2004-2005	[Lü et al., 2010]	[464]
B0410	Forest	101.2	21.95	3.47	Direct	2004-2005	[Lü et al., 2010]	[464]
B0411	Forest	114	22.5167	0.135	Indirect	2011	[Lunstrum and Chen, 2014]	[473]
B0412	Forest	114	22.5167	2.61	Indirect	2011	[Lunstrum and Chen, 2014]	[473]
B0413	Forest	114	22.5167	3.78	Indirect	2011	[Lunstrum and Chen, 2014]	[473]
B0414	Forest	114	22.5167	3.87	Indirect	2011	[Lunstrum and Chen, 2014]	[473]
B0415	Forest	93.5	30	0.80955	Indirect	2000	[Luo et al., 2005]	[476]
B0416	Forest	94.5919	29.5811	0.92835	Indirect	2000	[Luo et al., 2005]	[476]
B0417	Forest	94.5575	29.5589	0.963	Indirect	2000	[Luo et al., 2005]	[476]
B0418	Forest	94.5075	29.5672	1.05255	Indirect	2000	[Luo et al., 2005]	[476]
B0419	Forest	94.6228	29.6153	1.19745	Indirect	2000	[Luo et al., 2005]	[476]
B0420	Forest	94.2422	29.7536	1.2843	Indirect	2000	[Luo et al., 2005]	[476]
B0421	Forest	94.7142	29.6511	2.2041	Indirect	2000	[Luo et al., 2005]	[476]
B0422	Forest	94.0219	29.7597	2.3517	Indirect	2000	[Luo et al., 2005]	[476]
B0423	Forest	101.968	29.5456	0.3141	Indirect	2000	[Luo et al., 2005]	[476]
B0424	Forest	101.999	29.5761	1.07145	Indirect	2000	[Luo et al., 2005]	[476]
B0425	Forest	101.999	29.5761	1.5966	Indirect	2000	[Luo et al., 2005]	[476]
B0426	Forest	102.022	29.5861	1.60335	Indirect	2000	[Luo et al., 2005]	[476]
B0427	Forest	102.057	29.6044	3.03525	Indirect	2000	[Luo et al., 2005]	[476]
B0428	Forest	115.067	26.7333	0.91954	Direct	2010	[Chen et al., 2012]	[48]
B0429	Forest	115.067	26.7333	1.10345	Direct	2010	[Chen et al., 2012]	[48]
B0430	Forest	115.067	26.7333	1.56322	Direct	2010	[Chen et al., 2012]	[48]
B0431	Forest	101.6	21.45	3.3101	Direct	2004-2005	[Lv, 2006]	[481]
B0432	Forest	101.2	21.95	3.5727	Direct	2004-2005	[Lv, 2006]	[481]
B0433	Forest	101.6	21.45	2.89386	Indirect	2006	[Lü et al., 2007]	[482]
B0434	Forest	101.2	21.95	3.11855	Indirect	2006	[Lü et al., 2007]	[482]
B0435	Forest	84.9989	45.4532	0.172311	Indirect	2010	[Ma, 2011]	[488]
B0436	Forest	85.0161	45.4275	0.229343	Indirect	2010	[Ma, 2011]	[488]
B0437	Forest	85.0628	45.4326	0.238959	Indirect	2010	[Ma, 2011]	[488]
B0438	Forest	85.008	45.4419	0.253204	Indirect	2010	[Ma, 2011]	[488]
B0439	Forest	85.0507	45.4442	0.268456	Indirect	2010	[Ma, 2011]	[488]
B0440	Forest	85.0066	45.4982	0.282921	Indirect	2010	[Ma, 2011]	[488]
B0441	Forest	85.0299	45.3987	0.321717	Indirect	2010	[Ma, 2011]	[488]
B0442	Forest	85.0219	45.4111	0.352743	Indirect	2010	[Ma, 2011]	[488]
B0443	Forest	85.0124	45.4799	0.435357	Indirect	2010	[Ma, 2011]	[488]
B0444	Forest	85.0376	45.4555	0.507873	Indirect	2010	[Ma, 2011]	[488]
B0445	Forest	128.827	47.4701	1.501	Indirect	2011	[Ma, 2012]	[489]
B0446	Forest	108.43	33.45	0.657121	Direct	2009	[Ma, 2009]	[491]
B0447	Forest	108.45	33.48	0.728	Direct	2009	[Ma, 2009]	[491]
B0448	Forest	108.47	33.47	2.33362	Direct	2009	[Ma, 2009]	[491]
B0449	Forest	118.61	41.24	1.6928	Indirect	2008-2010	[Ma, 2011]	[493]
B0450	Forest	118.45	41.18	2.3064	Indirect	2008-2010	[Ma, 2011]	[493]
B0451	Forest	118.56	41.31	2.312	Indirect	2008-2010	[Ma, 2011]	[493]
B0452	Forest	118.42	41.05	2.3332	Indirect	2008-2010	[Ma, 2011]	[493]
B0453	Forest	128.94	46.67	0.1077	Direct	2011	[Ma, 2012]	[494]
B0454	Forest	128.96	46.82	0.2194	Direct	2011	[Ma, 2012]	[494]
B0455	Forest	128.99	46.79	0.5826	Direct	2011	[Ma, 2012]	[494]
B0456	Forest	129.14	46.78	0.7232	Direct	2011	[Ma, 2012]	[494]
B0457	Forest	129.15	46.65	0.7767	Direct	2011	[Ma, 2012]	[494]
B0458	Forest	129.04	46.62	0.7849	Direct	2011	[Ma, 2012]	[494]
B0459	Forest	129.08	46.58	0.841	Direct	2011	[Ma, 2012]	[494]
B0460	Forest	129.21	46.81	1.1232	Direct	2011	[Ma, 2012]	[494]
B0461	Forest	129.25	46.74	1.7165	Direct	2011	[Ma, 2012]	[494]
B0462	Forest	129.22	46.57	2.2751	Direct	2011	[Ma, 2012]	[494]
B0463	Forest	128.96	46.54	0.129159	Indirect	2009	[Ma et al., 2010]	[495]
B0464	Forest	129.04	46.81	0.543546	Indirect	2009	[Ma et al., 2010]	[495]
B0465	Forest	129.14	46.75	0.709722	Indirect	2009	[Ma et al., 2010]	[495]
B0466	Forest	129.21	46.79	0.747549	Indirect	2009	[Ma et al., 2010]	[495]
B0467	Forest	129.17	46.65	0.757341	Indirect	2009	[Ma et al., 2010]	[495]
B0468	Forest	129.06	46.83	0.8064	Indirect	2009	[Ma et al., 2010]	[495]
B0469	Forest	129.01	46.62	1.0927	Indirect	2009	[Ma et al., 2010]	[495]
B0470	Forest	115.067	26.7333	1.051	Direct	2005-2007	[Ma et al., 2014]	[499]
B0471	Forest	115.067	26.7333	1.278	Direct	2005-2007	[Ma et al., 2014]	[499]
B0472	Forest	106.2	35.56	0.585	Direct	2012	[Ma, 2013]	[501]
B0473	Forest	106.28	35.49	0.63225	Indirect	2012	[Ma, 2013]	[501]
B0474	Forest	106.36	35.39	0.841	Direct	2012	[Ma, 2013]	[501]
B0475	Forest	106.26	35.47	0.84915	Indirect	2012	[Ma, 2013]	[501]
B0476	Forest	109.01	36.23	0.957	Indirect	2008	[Meng, 2010]	[505]
B0477	Forest	117.433	26.1917	0.06705	Indirect	2000	[Chen et al., 2004]	[51]
B0478	Forest	117.433	26.1917	0.144	Indirect	2000	[Chen et al., 2004]	[51]
B0479	Forest	117.433	26.1917	0.2223	Indirect	2000	[Chen et al., 2004]	[51]
B0480	Forest	109.75	19.2667	0.19755	Indirect	2011	[Miao, 2013]	[510]
B0481	Forest	109.75	19.2667	0.6102	Indirect	2011	[Miao, 2013]	[510]
B0482	Forest	109.75	19.2667	1.0251	Indirect	2011	[Miao, 2013]	[510]
B0483	Forest	109.75	19.2667	1.70505	Indirect	2011	[Miao, 2013]	[510]
B0484	Forest	109.75	19.2667	2.28375	Indirect	2011	[Miao, 2013]	[510]
B0485	Forest	106.864	22.0393	3.046	Direct	2011	[Ming et al., 2012]	[511]
B0486	Forest	106.68	21.99	0.373797	Direct	2012	[Ming et al., 2014]	[512]
B0487	Forest	106.74	22.15	1.96278	Direct	2012	[Ming et al., 2014]	[512]
B0488	Forest	106.78	22.19	2.26922	Direct	2012	[Ming et al., 2014]	[512]
B0489	Forest	108.32	22.67	0.912454	Direct	2010	[Mo et al., 2011]	[514]
B0490	Forest	109.85	22.55	1.8776	Indirect	2010	[Mo et al., 2012]	[515]
B0491	Forest	109.85	22.55	1.9308	Indirect	2010	[Mo et al., 2012]	[515]
B0492	Forest	109.85	22.55	2.4666	Indirect	2010	[Mo et al., 2012]	[515]
B0493	Forest	117.95	26.4667	0.070588	Indirect	2006	[Chen et al., 2013]	[52]
B0494	Forest	117.95	26.4667	0.149412	Indirect	2006	[Chen et al., 2013]	[52]
B0495	Forest	117.95	26.4667	0.183529	Indirect	2006	[Chen et al., 2013]	[52]
B0496	Forest	117.95	26.4667	0.212941	Indirect	2006	[Chen et al., 2013]	[52]
B0497	Forest	117.95	26.4667	0.252941	Indirect	2006	[Chen et al., 2013]	[52]
B0498	Forest	117.95	26.4667	0.261177	Indirect	2006	[Chen et al., 2013]	[52]
B0499	Forest	117.95	26.4667	0.394118	Indirect	2006	[Chen et al., 2013]	[52]
B0500	Forest	129.72	44.49	0.548953	Indirect	2009-2010	[Nie and Ren, 2010]	[523]
B0501	Forest	129.72	44.49	1.48171	Indirect	2009-2010	[Nie and Ren, 2010]	[523]
B0502	Forest	129.72	44.49	1.79791	Indirect	2009-2010	[Nie and Ren, 2010]	[523]
B0503	Forest	129.72	44.49	1.80516	Indirect	2009-2010	[Nie and Ren, 2010]	[523]
B0504	Forest	129.72	44.49	1.95358	Indirect	2009-2010	[Nie and Ren, 2010]	[523]
B0505	Forest	129.72	44.49	4.04297	Indirect	2009-2010	[Nie and Ren, 2010]	[523]
B0506	Forest	106.88	22.06	1.20912	Indirect	2010	[Niu, 2012]	[526]
B0507	Forest	106.85	22.05	1.33974	Indirect	2010	[Niu, 2012]	[526]
B0508	Forest	106.86	22.04	1.99204	Indirect	2010	[Niu, 2012]	[526]
B0509	Forest	106.87	22.04	2.57686	Indirect	2010	[Niu, 2012]	[526]
B0510	Forest	106.87	22.05	3.15094	Indirect	2010	[Niu, 2012]	[526]
B0511	Forest	109.79	26.85	0.925455	Direct	2005	[Niu et al., 2009]	[528]
B0512	Forest	110.02	27.04	1.15818	Direct	2005	[Niu et al., 2009]	[528]
B0513	Forest	113.98	26.05	0.528536	Direct	2012	[Pan et al., 2014]	[534]
B0514	Forest	114.35	27.83	0.562078	Direct	2012	[Pan et al., 2014]	[534]
B0515	Forest	115.56	26.28	0.681056	Direct	2012	[Pan et al., 2014]	[534]
B0516	Forest	114.78	26.71	0.764272	Direct	2012	[Pan et al., 2014]	[534]
B0517	Forest	114.97	25.99	1.16709	Direct	2012	[Pan et al., 2014]	[534]
B0518	Forest	114.57	27.75	1.50362	Direct	2010	[Pan et al., 2013]	[535]
B0519	Forest	101.246	21.9469	0.2248	Indirect	2008	[Pang, 2009]	[536]
B0520	Forest	101.245	21.9471	0.619	Indirect	2008	[Pang, 2009]	[536]
B0521	Forest	101.245	21.943	1.3838	Indirect	2008	[Pang, 2009]	[536]
B0522	Forest	101.275	21.9102	1.6526	Indirect	2008	[Pang, 2009]	[536]
B0523	Forest	101.268	21.9232	2.423	Indirect	2008	[Pang, 2009]	[536]
B0524	Forest	123.45	51.83	0.122327	Indirect	2009	[Qi, 2011]	[546]
B0525	Forest	123.21	51.28	0.261797	Indirect	2009	[Qi, 2011]	[546]
B0526	Forest	123.79	51.59	1.55499	Indirect	2009	[Qi, 2011]	[546]
B0527	Forest	123.93	52.24	2.1096	Indirect	2009	[Qi, 2011]	[546]
B0528	Forest	124.22	51.36	3.80648	Indirect	2009	[Qi, 2011]	[546]
B0529	Forest	128.889	47.1806	0.266087	Indirect	2009	[Qi, 2011]	[546]
B0530	Forest	127.83	42.39	0.544367	Indirect	2009	[Qi, 2011]	[546]
B0531	Forest	128.01	42.59	0.765577	Indirect	2009	[Qi, 2011]	[546]
B0532	Forest	128.889	47.1806	0.781702	Indirect	2009	[Qi, 2011]	[546]
B0533	Forest	127.52	42.52	1.28064	Indirect	2009	[Qi, 2011]	[546]
B0534	Forest	127.98	42.63	1.56584	Indirect	2009	[Qi, 2011]	[546]
B0535	Forest	128.889	47.1806	2.41472	Indirect	2009	[Qi, 2011]	[546]
B0536	Forest	128.889	47.1806	3.08103	Indirect	2009	[Qi, 2011]	[546]
B0537	Forest	127.67	42.35	3.50848	Indirect	2009	[Qi, 2011]	[546]
B0538	Forest	101.267	21.9	1.99375	Indirect	2005-2006	[Qi and Tang, 2008]	[548]
B0539	Forest	101.283	21.9	2.25414	Indirect	2005-2006	[Qi and Tang, 2008]	[548]
B0540	Forest	101.383	21.7167	3.57096	Indirect	2005-2006	[Qi and Tang, 2008]	[548]
B0541	Forest	127.84	42.38	1.4708	Indirect	2007-2009	[Qi et al., 2013]	[549]
B0542	Forest	127.95	42.45	1.7358	Indirect	2007-2009	[Qi et al., 2013]	[549]
B0543	Forest	127.59	42.63	1.917	Indirect	2007-2009	[Qi et al., 2013]	[549]
B0544	Forest	128.01	42.57	3.0574	Indirect	2007-2009	[Qi et al., 2013]	[549]
B0545	Forest	106.48	37.81	0.0819	Indirect	2010	[Ren, 2011]	[565]
B0546	Forest	105.83	36.94	0.12015	Indirect	2010	[Ren, 2011]	[565]
B0547	Forest	106.39	38.04	0.32805	Indirect	2010	[Ren, 2011]	[565]
B0548	Forest	106.29	38.88	0.468	Indirect	2010	[Ren, 2011]	[565]
B0549	Forest	106.33	37.28	0.52695	Indirect	2010	[Ren, 2011]	[565]
B0550	Forest	106.15	39.21	0.54675	Indirect	2010	[Ren, 2011]	[565]
B0551	Forest	106.67	39.02	0.8253	Indirect	2010	[Ren, 2011]	[565]
B0552	Forest	106.67	37.42	0.93195	Indirect	2010	[Ren, 2011]	[565]
B0553	Forest	105.83	38.48	1.1871	Indirect	2010	[Ren, 2011]	[565]
B0554	Forest	106.51	36.94	1.95705	Indirect	2010	[Ren, 2011]	[565]
B0555	Forest	106.39	36.72	2.9043	Indirect	2010	[Ren, 2011]	[565]
B0556	Forest	108.45	33.44	0.765	Indirect	2011	[Ren et al., 2012]	[567]
B0557	Forest	108.45	33.44	1.398	Indirect	2011	[Ren et al., 2012]	[567]
B0558	Forest	108.45	33.44	2.462	Indirect	2011	[Ren et al., 2012]	[567]
B0559	Forest	99.9983	22.1961	0.68247	Indirect	2012	[Chen et al., 2013]	[57]
B0560	Forest	100.012	22.1986	2.25918	Indirect	2012	[Chen et al., 2013]	[57]
B0561	Forest	100.018	22.166	3.36096	Indirect	2012	[Chen et al., 2013]	[57]
B0562	Forest	120.09	32.32	0.570788	Indirect	2012	[Chen, 2013]	[58]
B0563	Forest	120.24	32.37	0.591243	Indirect	2012	[Chen, 2013]	[58]
B0564	Forest	120.07	32.15	0.617504	Indirect	2012	[Chen, 2013]	[58]
B0565	Forest	112.08	26.29	0.40356	Indirect	2012	[Shao et al., 2014]	[581]
B0566	Forest	113.77	26.49	1.53693	Indirect	2012	[Shao et al., 2014]	[581]
B0567	Forest	109.83	29.18	2.45466	Indirect	2012	[Shao et al., 2014]	[581]
B0568	Forest	107.88	33.65	1.2456	Indirect	2011	[Shen, 2013]	[587]
B0569	Forest	108.57	33.85	2.002	Indirect	2011	[Shen, 2013]	[587]
B0570	Forest	114.45	34.52	0.355	Direct	2011-2012	[Shen, 2012]	[588]
B0571	Forest	114.78	34.46	1.236	Direct	2011-2012	[Shen, 2012]	[588]
B0572	Forest	114.17	34.45	2.1	Direct	2011-2012	[Shen, 2012]	[588]
B0573	Forest	115.37	34.51	3.235	Direct	2011-2012	[Shen, 2012]	[588]
B0574	Forest	115.15	34.33	3.719	Direct	2011-2012	[Shen, 2012]	[588]
B0575	Forest	116.507	41.2122	0.49	Direct	2011	[Shen et al., 2014]	[589]
B0576	Forest	116.76	41.8464	1.05	Direct	2011	[Shen et al., 2014]	[589]
B0577	Forest	116.748	41.1706	0.2	Direct	2011	[Shen et al., 2014]	[589]
B0578	Forest	116.757	41.1619	0.36	Direct	2011	[Shen et al., 2014]	[589]
B0579	Forest	116.505	41.135	0.42	Direct	2011	[Shen et al., 2014]	[589]
B0580	Forest	108.33	36.42	0.345845	Direct	2012	[Shen and Zhang, 2014]	[590]
B0581	Forest	108.32	36.41	0.598071	Direct	2012	[Shen and Zhang, 2014]	[590]
B0582	Forest	107.92	35.78	0.332009	Direct	2012	[Shen and Zhang, 2014]	[590]
B0583	Forest	108.06	35.93	0.344424	Direct	2012	[Shen and Zhang, 2014]	[590]
B0584	Forest	107.93	35.78	0.387677	Direct	2012	[Shen and Zhang, 2014]	[590]
B0585	Forest	108.06	35.92	0.669299	Direct	2012	[Shen and Zhang, 2014]	[590]
B0586	Forest	107.92	36.09	0.13669	Direct	2012	[Shen et al., 2013]	[591]
B0587	Forest	108.64	36.02	0.19679	Direct	2012	[Shen et al., 2013]	[591]
B0588	Forest	108.55	36.23	0.263222	Direct	2012	[Shen et al., 2013]	[591]
B0589	Forest	108.15	35.94	0.320644	Direct	2012	[Shen et al., 2013]	[591]
B0590	Forest	107.89	35.78	0.357547	Direct	2012	[Shen et al., 2013]	[591]
B0591	Forest	108.117	27.0167	1.3184	Indirect	2006	[Sheng, 2007]	[593]
B0592	Forest	118.05	34.15	0.397782	Direct	2011	[Shi, 2012]	[594]
B0593	Forest	118.22	33.89	0.420489	Direct	2011	[Shi, 2012]	[594]
B0594	Forest	117.25	34.12	0.4327	Direct	2011	[Shi, 2012]	[594]
B0595	Forest	117.35	33.98	0.438285	Direct	2011	[Shi, 2012]	[594]
B0596	Forest	118.21	34.78	0.443691	Direct	2011	[Shi, 2012]	[594]
B0597	Forest	118.02	34.25	0.448163	Direct	2011	[Shi, 2012]	[594]
B0598	Forest	116.88	34.25	0.497034	Direct	2011	[Shi, 2012]	[594]
B0599	Forest	118.42	34.62	0.511218	Direct	2011	[Shi, 2012]	[594]
B0600	Forest	117.67	33.92	0.665974	Direct	2011	[Shi, 2012]	[594]
B0601	Forest	114.083	22.5167	0.404	Direct	2005	[Chen et al., 2012]	[60]
B0602	Forest	114.083	22.5167	0.864	Direct	2005	[Chen et al., 2012]	[60]
B0603	Forest	114.083	22.5167	0.876	Direct	2005	[Chen et al., 2012]	[60]
B0604	Forest	121.954	52.0738	0.812055	Indirect	2010	[Shi, 2012]	[602]
B0605	Forest	121.954	52.0738	1.00438	Indirect	2010	[Shi, 2012]	[602]
B0606	Forest	121.954	52.0738	1.50797	Indirect	2010	[Shi, 2012]	[602]
B0607	Forest	121.954	52.0738	1.66881	Indirect	2010	[Shi, 2012]	[602]
B0608	Forest	121.954	52.0738	3.69911	Indirect	2010	[Shi, 2012]	[602]
B0609	Forest	118.73	49.95	0.844809	Indirect	2010	[Shi, 2012]	[602]
B0610	Forest	118.722	50.0238	1.78468	Indirect	2010	[Shi, 2012]	[602]
B0611	Forest	118.722	50.0238	3.10346	Indirect	2010	[Shi, 2012]	[602]
B0612	Forest	118.722	50.0238	3.59671	Indirect	2010	[Shi, 2012]	[602]
B0613	Forest	122.168	42.8067	0.319271	Indirect	2010	[Shi, 2012]	[602]
B0614	Forest	122.168	42.8067	0.345355	Indirect	2010	[Shi, 2012]	[602]
B0615	Forest	122.168	42.8067	2.4431	Indirect	2010	[Shi, 2012]	[602]
B0616	Forest	118.85	44.0471	0.252428	Indirect	2010	[Shi, 2012]	[602]
B0617	Forest	118.723	44.2015	0.437681	Indirect	2010	[Shi, 2012]	[602]
B0618	Forest	118.723	44.2015	0.848011	Indirect	2010	[Shi, 2012]	[602]
B0619	Forest	118.85	44.0471	0.880632	Indirect	2010	[Shi, 2012]	[602]
B0620	Forest	118.85	44.0471	0.948141	Indirect	2010	[Shi, 2012]	[602]
B0621	Forest	118.85	44.0471	0.953343	Indirect	2010	[Shi, 2012]	[602]
B0622	Forest	118.723	44.2015	1.19583	Indirect	2010	[Shi, 2012]	[602]
B0623	Forest	118.85	44.0471	1.20785	Indirect	2010	[Shi, 2012]	[602]
B0624	Forest	118.723	44.2015	1.41911	Indirect	2010	[Shi, 2012]	[602]
B0625	Forest	118.723	44.2015	1.48656	Indirect	2010	[Shi, 2012]	[602]
B0626	Forest	108.663	19.0161	0.2166	Direct	2008	[Shi et al., 2011]	[604]
B0627	Forest	110.508	19.1014	0.2228	Direct	2008	[Shi et al., 2011]	[604]
B0628	Forest	110.681	19.8267	0.369	Direct	2008	[Shi et al., 2011]	[604]
B0629	Forest	109.81	19.17	0.4098	Direct	2008	[Shi et al., 2011]	[604]
B0630	Forest	116.34	37.01	0.170563	Indirect	2008-2011	[Si, 2012]	[606]
B0631	Forest	116.16	36.85	0.182493	Indirect	2008-2011	[Si, 2012]	[606]
B0632	Forest	116.82	39.92	0.2418	Indirect	2008-2011	[Si, 2012]	[606]
B0633	Forest	116.08	36.76	0.260872	Indirect	2008-2011	[Si, 2012]	[606]
B0634	Forest	116.73	39.82	0.2676	Indirect	2008-2011	[Si, 2012]	[606]
B0635	Forest	116.87	39.79	0.2842	Indirect	2008-2011	[Si, 2012]	[606]
B0636	Forest	116.767	40.2667	0.3324	Indirect	2008-2011	[Si, 2012]	[606]
B0637	Forest	116.64	39.67	0.3513	Indirect	2008-2011	[Si, 2012]	[606]
B0638	Forest	116.91	40.01	0.3776	Indirect	2008-2011	[Si, 2012]	[606]
B0639	Forest	116.72	39.82	0.3986	Indirect	2008-2011	[Si, 2012]	[606]
B0640	Forest	116.767	40.2667	0.6194	Indirect	2008-2011	[Si, 2012]	[606]
B0641	Forest	116.25	39.45	0.905488	Indirect	2008-2011	[Si, 2012]	[606]
B0642	Forest	116.45	39.43	1.15496	Indirect	2008-2011	[Si, 2012]	[606]
B0643	Forest	117.52	25.61	0.930422	Direct	2010	[Su, 2011]	[611]
B0644	Forest	117.54	25.62	1.11272	Direct	2010	[Su, 2011]	[611]
B0645	Forest	117.57	25.63	0.283008	Direct	2009	[Su et al., 2012]	[613]
B0646	Forest	117.36	25.57	0.467625	Direct	2009	[Su et al., 2012]	[613]
B0647	Forest	116.97	26.15	0.521112	Direct	2009	[Su et al., 2012]	[613]
B0648	Forest	117.27	26.02	0.6116	Direct	2009	[Su et al., 2012]	[613]
B0649	Forest	116.95	25.98	0.6203	Direct	2009	[Su et al., 2012]	[613]
B0650	Forest	116.98	25.87	0.875558	Direct	2009	[Su et al., 2012]	[613]
B0651	Forest	117.35	25.89	0.924275	Direct	2009	[Su et al., 2012]	[613]
B0652	Forest	117.64	25.87	1.01929	Direct	2009	[Su et al., 2012]	[613]
B0653	Forest	117.23	26.12	1.7454	Direct	2009	[Su et al., 2012]	[613]
B0654	Forest	112.21	36.62	1.0389	Direct	2010	[Sun, 2011]	[618]
B0655	Forest	101.308	21.9449	2.371	Direct	2010	[Tang et al., 2012]	[627]
B0656	Forest	101.568	21.6333	3.543	Direct	2010	[Tang et al., 2012]	[627]
B0657	Forest	101.222	21.9346	2.097	Direct	2010	[Tang et al., 2012]	[627]
B0658	Forest	101.36	22.93	0.8478	Indirect	2012	[Chen et al., 2014]	[63]
B0659	Forest	102.08	23.45	1.0614	Indirect	2012	[Chen et al., 2014]	[63]
B0660	Forest	99.86	24.04	1.3404	Indirect	2012	[Chen et al., 2014]	[63]
B0661	Forest	100.52	24.65	1.973	Indirect	2012	[Chen et al., 2014]	[63]
B0662	Forest	112.54	23.17	1.08	Direct	2004	[Tang, 2006]	[630]
B0663	Forest	112.56	23.18	1.7705	Direct	2004	[Tang, 2006]	[630]
B0664	Forest	112.55	23.19	2.483	Direct	2004	[Tang, 2006]	[630]
B0665	Forest	113.68	29.67	0.938	Direct	2011	[Tang et al., 2012]	[631]
B0666	Forest	114.02	29.85	1.108	Direct	2011	[Tang et al., 2012]	[631]
B0667	Forest	113.78	29.46	0.988	Direct	2011	[Tang et al., 2012]	[631]
B0668	Forest	113.95	29.72	1.32	Direct	2011	[Tang et al., 2012]	[631]
B0669	Forest	108.89	24.13	0.5518	Indirect	2010-2011	[Tao, 2012]	[634]
B0670	Forest	108.85	25.01	0.0304	Indirect	2010-2011	[Tao, 2012]	[634]
B0671	Forest	108.82	24.99	0.0424	Indirect	2010-2011	[Tao, 2012]	[634]
B0672	Forest	108.82	25.16	0.1108	Indirect	2010-2011	[Tao, 2012]	[634]
B0673	Forest	108.83	25.05	0.4514	Indirect	2010-2011	[Tao, 2012]	[634]
B0674	Forest	108.84	25.06	0.5266	Indirect	2010-2011	[Tao, 2012]	[634]
B0675	Forest	108.83	25.05	0.5378	Indirect	2010-2011	[Tao, 2012]	[634]
B0676	Forest	108.83	25.05	0.5682	Indirect	2010-2011	[Tao, 2012]	[634]
B0677	Forest	108.84	25.05	0.581	Indirect	2010-2011	[Tao, 2012]	[634]
B0678	Forest	108.84	25.06	0.6608	Indirect	2010-2011	[Tao, 2012]	[634]
B0679	Forest	108.84	25.05	0.71	Indirect	2010-2011	[Tao, 2012]	[634]
B0680	Forest	108.9	24.99	0.711	Indirect	2010-2011	[Tao, 2012]	[634]
B0681	Forest	108.84	25.06	0.8754	Indirect	2010-2011	[Tao, 2012]	[634]
B0682	Forest	108.91	25.06	1.0634	Indirect	2010-2011	[Tao, 2012]	[634]
B0683	Forest	108.81	25.08	1.0826	Indirect	2010-2011	[Tao, 2012]	[634]
B0684	Forest	108.84	25.12	1.201	Indirect	2010-2011	[Tao, 2012]	[634]
B0685	Forest	108.88	25.07	1.375	Indirect	2010-2011	[Tao, 2012]	[634]
B0686	Forest	108.87	25.11	1.7834	Indirect	2010-2011	[Tao, 2012]	[634]
B0687	Forest	108.84	25.05	1.9684	Indirect	2010-2011	[Tao, 2012]	[634]
B0688	Forest	108.92	25.05	2.1372	Indirect	2010-2011	[Tao, 2012]	[634]
B0689	Forest	108.29	24.47	1.0724	Indirect	2011	[Tao et al., 2012]	[635]
B0690	Forest	108.32	24.47	1.0972	Indirect	2011	[Tao et al., 2012]	[635]
B0691	Forest	108.35	24.49	1.1716	Indirect	2011	[Tao et al., 2012]	[635]
B0692	Forest	108.41	24.5	3.242	Indirect	2011	[Tao et al., 2012]	[635]
B0693	Forest	108.32	24.5	0.1126	Indirect	2009-2010	[Tao et al., 2012]	[635]
B0694	Forest	108.35	24.48	1.2006	Indirect	2009-2010	[Tao et al., 2012]	[635]
B0695	Forest	108.92	25.12	0.0304	Indirect	2010	[Tao et al., 2011]	[636]
B0696	Forest	108.85	24.99	0.0424	Indirect	2010	[Tao et al., 2011]	[636]
B0697	Forest	108.89	25.16	0.1108	Indirect	2010	[Tao et al., 2011]	[636]
B0698	Forest	108.92	24.99	0.5518	Indirect	2010	[Tao et al., 2011]	[636]
B0699	Forest	108.91	25.07	0.711	Indirect	2010	[Tao et al., 2011]	[636]
B0700	Forest	108.91	25.05	1.0634	Indirect	2010	[Tao et al., 2011]	[636]
B0701	Forest	108.88	25.13	1.0826	Indirect	2010	[Tao et al., 2011]	[636]
B0702	Forest	108.83	25.09	1.201	Indirect	2010	[Tao et al., 2011]	[636]
B0703	Forest	108.91	25.09	1.375	Indirect	2010	[Tao et al., 2011]	[636]
B0704	Forest	108.9	25.1	1.7834	Indirect	2010	[Tao et al., 2011]	[636]
B0705	Forest	108.82	25.15	2.1372	Indirect	2010	[Tao et al., 2011]	[636]
B0706	Forest	108.37	24.49	0.1126	Indirect	2010	[Tao et al., 2011]	[637]
B0707	Forest	108.29	24.47	0.5888	Indirect	2010	[Tao et al., 2011]	[637]
B0708	Forest	108.41	24.49	0.7086	Indirect	2010	[Tao et al., 2011]	[637]
B0709	Forest	108.36	24.48	1.0724	Indirect	2010	[Tao et al., 2011]	[637]
B0710	Forest	108.41	24.47	1.0972	Indirect	2010	[Tao et al., 2011]	[637]
B0711	Forest	108.35	24.5	1.1716	Indirect	2010	[Tao et al., 2011]	[637]
B0712	Forest	108.39	24.48	1.2006	Indirect	2010	[Tao et al., 2011]	[637]
B0713	Forest	108.31	24.48	3.242	Indirect	2010	[Tao et al., 2011]	[637]
B0714	Forest	115.73	39.87	0.92385	Indirect	2005	[Chen, 2007]	[64]
B0715	Forest	115.42	39.85	1.4004	Indirect	2005	[Chen, 2007]	[64]
B0716	Forest	115.63	39.25	1.9458	Indirect	2005	[Chen, 2007]	[64]
B0717	Forest	105.45	25.85	0.017601	Direct	2010	[Tian et al., 2011]	[640]
B0718	Forest	105.36	25.75	0.032876	Direct	2010	[Tian et al., 2011]	[640]
B0719	Forest	105.81	25.84	0.053642	Direct	2010	[Tian et al., 2011]	[640]
B0720	Forest	105.31	25.67	0.097937	Direct	2010	[Tian et al., 2011]	[640]
B0721	Forest	124.9	42.11	0.519375	Indirect	2011	[Tian et al., 2012]	[641]
B0722	Forest	124.9	42.1	0.548935	Indirect	2011	[Tian et al., 2012]	[641]
B0723	Forest	124.08	41.29	0.868463	Indirect	2011	[Tian et al., 2012]	[641]
B0724	Forest	124.93	42.1	0.973694	Indirect	2011	[Tian et al., 2012]	[641]
B0725	Forest	125.29	41.34	1.06472	Indirect	2011	[Tian et al., 2012]	[641]
B0726	Forest	123.88	41.89	1.18902	Indirect	2011	[Tian et al., 2012]	[641]
B0727	Forest	125.01	41.72	1.26421	Indirect	2011	[Tian et al., 2012]	[641]
B0728	Forest	124.89	42.1	1.3701	Indirect	2011	[Tian et al., 2012]	[641]
B0729	Forest	125.05	41.31	1.42816	Indirect	2011	[Tian et al., 2012]	[641]
B0730	Forest	125.01	41.73	1.5369	Indirect	2011	[Tian et al., 2012]	[641]
B0731	Forest	125.06	41.73	1.58361	Indirect	2011	[Tian et al., 2012]	[641]
B0732	Forest	124.07	41.27	1.6502	Indirect	2011	[Tian et al., 2012]	[641]
B0733	Forest	125.06	41.7	2.15882	Indirect	2011	[Tian et al., 2012]	[641]
B0734	Forest	110.891	30.8575	0.129269	Indirect	2008	[Tian et al., 2012]	[645]
B0735	Forest	110.891	30.8575	0.204835	Indirect	2008	[Tian et al., 2012]	[645]
B0736	Forest	110.891	30.8575	0.265755	Indirect	2008	[Tian et al., 2012]	[645]
B0737	Forest	117.983	26.8	0.502	Direct	2012	[Wan et al., 2013]	[648]
B0738	Forest	117.983	26.8	0.665	Direct	2012	[Wan et al., 2013]	[648]
B0739	Forest	114.59	27.62	0.011	Direct	2010	[Wang et al., 2011]	[651]
B0740	Forest	114.68	27.73	0.035	Direct	2010	[Wang et al., 2011]	[651]
B0741	Forest	107.07	34.59	0.314546	Direct	2009	[Wang, 2011]	[653]
B0742	Forest	107.09	34.62	0.548636	Direct	2009	[Wang, 2011]	[653]
B0743	Forest	107.11	34.61	1.12045	Direct	2009	[Wang, 2011]	[653]
B0744	Forest	128.096	43.1763	0.08268	Indirect	2008	[Wang et al., 2010]	[657]
B0745	Forest	128.097	43.1763	0.57048	Indirect	2008	[Wang et al., 2010]	[657]
B0746	Forest	128.096	43.1921	0.63052	Indirect	2008	[Wang et al., 2010]	[657]
B0747	Forest	128.088	43.1751	0.7849	Indirect	2008	[Wang et al., 2010]	[657]
B0748	Forest	128.096	43.1713	0.81162	Indirect	2008	[Wang et al., 2010]	[657]
B0749	Forest	128.095	43.1793	1.35882	Indirect	2008	[Wang et al., 2010]	[657]
B0750	Forest	128.095	43.1882	1.4822	Indirect	2008	[Wang et al., 2010]	[657]
B0751	Forest	121.51	50.82	0.872	Direct	2010-2012	[Wang, 2013]	[662]
B0752	Forest	121.512	50.83	1.199	Direct	2010-2012	[Wang, 2013]	[662]
B0753	Forest	121.51	50.8441	1.372	Direct	2010-2012	[Wang, 2013]	[662]
B0754	Forest	121.501	50.8214	1.401	Direct	2010-2012	[Wang, 2013]	[662]
B0755	Forest	110.9	21.45	0.249	Direct	2011	[Wang et al., 2013]	[663]
B0756	Forest	110.9	21.45	0.458	Direct	2011	[Wang et al., 2013]	[663]
B0757	Forest	110.9	21.45	0.691	Direct	2011	[Wang et al., 2013]	[663]
B0758	Forest	110.9	21.45	0.826	Direct	2011	[Wang et al., 2013]	[663]
B0759	Forest	109.763	21.5679	1.2726	Indirect	2012	[Wang et al., 2013]	[664]
B0760	Forest	109.755	21.5652	1.7496	Indirect	2012	[Wang et al., 2013]	[664]
B0761	Forest	109.753	21.5703	2.57535	Indirect	2012	[Wang et al., 2013]	[664]
B0762	Forest	95.3521	30.4284	1.89189	Direct	2011-2012	[Wang et al., 2014]	[665]
B0763	Forest	95.3245	30.122	2.52252	Direct	2011-2012	[Wang et al., 2014]	[665]
B0764	Forest	94.33	29.5389	3.06306	Direct	2011-2012	[Wang et al., 2014]	[665]
B0765	Forest	94.1891	29.0378	3.15315	Direct	2011-2012	[Wang et al., 2014]	[665]
B0766	Forest	94.6995	29.7054	3.24324	Direct	2011-2012	[Wang et al., 2014]	[665]
B0767	Forest	93.7925	28.37	3.51351	Direct	2011-2012	[Wang et al., 2014]	[665]
B0768	Forest	109.595	26.7473	0.2133	Indirect	2006	[Wang et al., 2010]	[669]
B0769	Forest	109.595	26.7473	0.2736	Indirect	2006	[Wang et al., 2010]	[669]
B0770	Forest	109.595	26.7473	0.3069	Indirect	2006	[Wang et al., 2010]	[669]
B0771	Forest	109.595	26.7473	0.34425	Indirect	2006	[Wang et al., 2010]	[669]
B0772	Forest	109.595	26.7473	0.51075	Indirect	2006	[Wang et al., 2010]	[669]
B0773	Forest	109.595	26.7473	0.54135	Indirect	2006	[Wang et al., 2010]	[669]
B0774	Forest	109.595	26.7473	0.73845	Indirect	2006	[Wang et al., 2010]	[669]
B0775	Forest	109.78	35.48	0.677	Direct	2010	[Wang et al., 2012]	[674]
B0776	Forest	108.72	36.32	0.678	Direct	2010	[Wang et al., 2012]	[674]
B0777	Forest	107.81	34.67	0.776	Direct	2010	[Wang et al., 2012]	[674]
B0778	Forest	107.36	29.95	0.1868	Indirect	2007	[Wang et al., 2009]	[685]
B0779	Forest	108.63	30.36	0.3412	Indirect	2007	[Wang et al., 2009]	[685]
B0780	Forest	107.96	29.84	0.3606	Indirect	2007	[Wang et al., 2009]	[685]
B0781	Forest	109.43	30.45	0.3838	Indirect	2007	[Wang et al., 2009]	[685]
B0782	Forest	106.79	29.88	0.4102	Indirect	2007	[Wang et al., 2009]	[685]
B0783	Forest	107.73	31.08	0.5298	Indirect	2007	[Wang et al., 2009]	[685]
B0784	Forest	110.25	29.73	0.531	Indirect	2007	[Wang et al., 2009]	[685]
B0785	Forest	109.45	30.45	0.5496	Indirect	2007	[Wang et al., 2009]	[685]
B0786	Forest	108.65	30.78	0.5648	Indirect	2007	[Wang et al., 2009]	[685]
B0787	Forest	110.91	31.12	0.5886	Indirect	2007	[Wang et al., 2009]	[685]
B0788	Forest	109.59	31.02	0.856	Indirect	2007	[Wang et al., 2009]	[685]
B0789	Forest	109.58	27.03	0.506	Direct	2007	[Wang et al., 2009]	[687]
B0790	Forest	110.08	26.94	0.658	Direct	2007	[Wang et al., 2009]	[687]
B0791	Forest	109.79	26.78	0.748	Direct	2007	[Wang et al., 2009]	[687]
B0792	Forest	127.94	45.21	0.468	Direct	2012	[Wang et al., 2014]	[694]
B0793	Forest	126.57	47.89	0.564	Direct	2012	[Wang et al., 2014]	[694]
B0794	Forest	126.49	47.82	0.817	Direct	2012	[Wang et al., 2014]	[694]
B0795	Forest	122.85	47.45	0.572	Direct	2012	[Wang et al., 2014]	[694]
B0796	Forest	121.34	31.65	0.794268	Direct	2012	[Wang, 2013]	[695]
B0797	Forest	121.78	31.67	0.885926	Direct	2012	[Wang, 2013]	[695]
B0798	Forest	109.84	22.72	0.214784	Direct	2011-2012	[Wang, 2013]	[705]
B0799	Forest	110.09	22.87	0.545939	Direct	2011-2012	[Wang, 2013]	[705]
B0800	Forest	110.07	22.83	0.781053	Direct	2011-2012	[Wang, 2013]	[705]
B0801	Forest	109.92	22.75	1.19226	Direct	2011-2012	[Wang, 2013]	[705]
B0802	Forest	110.11	22.72	1.44491	Direct	2011-2012	[Wang, 2013]	[705]
B0803	Forest	106.767	22.1	1.21404	Direct	2011	[Wang et al., 2013]	[713]
B0804	Forest	106.767	22.1	1.84428	Direct	2011	[Wang et al., 2013]	[713]
B0805	Forest	106.767	22.1	1.86296	Direct	2011	[Wang et al., 2013]	[713]
B0806	Forest	107.79	35.21	1.80225	Indirect	2012	[Cheng et al., 2014]	[72]
B0807	Forest	108.33	35.13	1.93095	Indirect	2012	[Cheng et al., 2014]	[72]
B0808	Forest	107.35	35.35	2.3112	Indirect	2012	[Cheng et al., 2014]	[72]
B0809	Forest	107.12	34.61	0.223391	Direct	2008	[Wang, 2010]	[720]
B0810	Forest	108.092	34.704	0.255373	Direct	2008	[Wang, 2010]	[720]
B0811	Forest	108.584	34.0198	0.291182	Direct	2008	[Wang, 2010]	[720]
B0812	Forest	107.12	34.61	0.545464	Direct	2008	[Wang, 2010]	[720]
B0813	Forest	108.092	34.704	0.545827	Direct	2008	[Wang, 2010]	[720]
B0814	Forest	120.749	37.9097	0.747	Direct	2012	[Wang et al., 2013]	[721]
B0815	Forest	120.77	37.77	1.302	Direct	2012	[Wang et al., 2013]	[721]
B0816	Forest	128.94	46.58	0.110745	Indirect	2010	[Wang, 2011]	[725]
B0817	Forest	129.12	46.69	0.669015	Indirect	2010	[Wang, 2011]	[725]
B0818	Forest	129.03	46.72	1.01241	Indirect	2010	[Wang, 2011]	[725]
B0819	Forest	128.94	46.67	1.23615	Indirect	2010	[Wang, 2011]	[725]
B0820	Forest	128.95	46.81	2.2752	Indirect	2010	[Wang, 2011]	[725]
B0821	Forest	128.92	46.75	1.25664	Indirect	2010	[Wang et al., 2011]	[726]
B0822	Forest	128.96	46.53	1.39651	Indirect	2010	[Wang et al., 2011]	[726]
B0823	Forest	129.12	46.77	1.54418	Indirect	2010	[Wang et al., 2011]	[726]
B0824	Forest	129.24	46.89	1.62777	Indirect	2010	[Wang et al., 2011]	[726]
B0825	Forest	129.05	46.56	1.65459	Indirect	2010	[Wang et al., 2011]	[726]
B0826	Forest	117.81	27.25	0.284463	Indirect	2011	[Wang, 2012]	[735]
B0827	Forest	117.81	27.25	0.550413	Indirect	2011	[Wang, 2012]	[735]
B0828	Forest	117.81	27.25	0.55971	Indirect	2011	[Wang, 2012]	[735]
B0829	Forest	121.72	31.22	0.10755	Indirect	2011	[Wang et al., 2012]	[736]
B0830	Forest	121.72	31.22	0.1089	Indirect	2011	[Wang et al., 2012]	[736]
B0831	Forest	121.72	31.22	0.16245	Indirect	2011	[Wang et al., 2012]	[736]
B0832	Forest	121.22	30.94	0.46395	Indirect	2010	[Wang et al., 2012]	[737]
B0833	Forest	121.18	30.94	0.69705	Indirect	2010	[Wang et al., 2012]	[737]
B0834	Forest	120.99	31.09	0.7965	Indirect	2010	[Wang et al., 2012]	[737]
B0835	Forest	121.3	31.02	1.3041	Indirect	2010	[Wang et al., 2012]	[737]
B0836	Forest	114.72	27.81	0.2	Direct	2006	[Wei, 2007]	[744]
B0837	Forest	114.58	27.62	0.27	Direct	2006	[Wei, 2007]	[744]
B0838	Forest	114.68	27.76	0.28	Direct	2006	[Wei, 2007]	[744]
B0839	Forest	114.52	27.69	0.36	Direct	2006	[Wei, 2007]	[744]
B0840	Forest	114.65	27.75	0.36	Direct	2006	[Wei, 2007]	[744]
B0841	Forest	115.067	26.7333	0.001	Direct	2009	[Wei et al., 2013]	[747]
B0842	Forest	115.067	26.7333	0.461	Direct	2009	[Wei et al., 2013]	[747]
B0843	Forest	115.067	26.7333	0.741	Direct	2009	[Wei et al., 2013]	[747]
B0844	Forest	115.067	26.7333	0.748	Direct	2009	[Wei et al., 2013]	[747]
B0845	Forest	115.067	26.7333	0.756	Direct	2009	[Wei et al., 2013]	[747]
B0846	Forest	115.067	26.7333	0.767	Direct	2009	[Wei et al., 2013]	[747]
B0847	Forest	100.24	27.69	0.32769	Indirect	2006-2010	[Cheng et al., 2011]	[75]
B0848	Forest	100.31	28.05	0.57717	Indirect	2006-2010	[Cheng et al., 2011]	[75]
B0849	Forest	99.95	28.19	0.89001	Indirect	2006-2010	[Cheng et al., 2011]	[75]
B0850	Forest	100.29	28.35	1.06362	Indirect	2006-2010	[Cheng et al., 2011]	[75]
B0851	Forest	100.25	27.74	1.41543	Indirect	2006-2010	[Cheng et al., 2011]	[75]
B0852	Forest	100.05	28.45	1.4714	Indirect	2006-2010	[Cheng et al., 2011]	[75]
B0853	Forest	99.82	28.35	1.47366	Indirect	2006-2010	[Cheng et al., 2011]	[75]
B0854	Forest	100.03	28.05	1.8054	Indirect	2006-2010	[Cheng et al., 2011]	[75]
B0855	Forest	99.75	27.97	2.2662	Indirect	2006-2010	[Cheng et al., 2011]	[75]
B0856	Forest	99.71	27.44	0.25659	Indirect	2006-2010	[Cheng et al., 2011]	[75]
B0857	Forest	100.24	27.49	0.44676	Indirect	2006-2010	[Cheng et al., 2011]	[75]
B0858	Forest	100.02	27.13	0.76743	Indirect	2006-2010	[Cheng et al., 2011]	[75]
B0859	Forest	99.43	26.98	1.3098	Indirect	2006-2010	[Cheng et al., 2011]	[75]
B0860	Forest	99.87	27.05	2.0648	Indirect	2006-2010	[Cheng et al., 2011]	[75]
B0861	Forest	99.73	26.94	2.1141	Indirect	2006-2010	[Cheng et al., 2011]	[75]
B0862	Forest	100.07	27.18	2.17377	Indirect	2006-2010	[Cheng et al., 2011]	[75]
B0863	Forest	110.383	38.8167	0.134456	Indirect	2007	[Wei et al., 2009]	[750]
B0864	Forest	84.999	45.4532	0.176175	Direct	2009	[Wei, 2010]	[754]
B0865	Forest	85.0133	45.4259	0.206775	Direct	2009	[Wei, 2010]	[754]
B0866	Forest	85.0628	45.4324	0.250375	Direct	2009	[Wei, 2010]	[754]
B0867	Forest	85.0077	45.4406	0.260225	Direct	2009	[Wei, 2010]	[754]
B0868	Forest	85.0505	45.4442	0.2744	Direct	2009	[Wei, 2010]	[754]
B0869	Forest	85.0031	45.4957	0.2871	Direct	2009	[Wei, 2010]	[754]
B0870	Forest	85.0291	45.3986	0.325075	Direct	2009	[Wei, 2010]	[754]
B0871	Forest	85.0199	45.4108	0.353675	Direct	2009	[Wei, 2010]	[754]
B0872	Forest	85.0097	45.4806	0.4331	Direct	2009	[Wei, 2010]	[754]
B0873	Forest	85.0276	45.455	0.502225	Direct	2009	[Wei, 2010]	[754]
B0874	Forest	105.48	34.76	0.569497	Indirect	2006	[Cheng, 2007]	[76]
B0875	Forest	104.46	34.75	0.523049	Indirect	2006	[Cheng, 2007]	[76]
B0876	Forest	106.25	34.29	0.319639	Indirect	2006	[Cheng, 2007]	[76]
B0877	Forest	106.61	34.27	0.60358	Indirect	2006	[Cheng, 2007]	[76]
B0878	Forest	105.37	33.71	0.677214	Indirect	2006	[Cheng, 2007]	[76]
B0879	Forest	104.38	34.05	0.739004	Indirect	2006	[Cheng, 2007]	[76]
B0880	Forest	104.59	33.76	0.894227	Indirect	2006	[Cheng, 2007]	[76]
B0881	Forest	105.22	33.96	1.08055	Indirect	2006	[Cheng, 2007]	[76]
B0882	Forest	109.28	28.32	0.5326	Indirect	2009	[Wen et al., 2010]	[760]
B0883	Forest	109.34	28.45	0.7552	Indirect	2009	[Wen et al., 2010]	[760]
B0884	Forest	109.37	28.59	1.0308	Indirect	2009	[Wen et al., 2010]	[760]
B0885	Forest	119.833	30.333	0.183748	Direct	2008	[Wu, 2009]	[770]
B0886	Forest	119.833	30.333	0.64097	Direct	2008	[Wu, 2009]	[770]
B0887	Forest	119.833	30.333	0.95029	Direct	2008	[Wu, 2009]	[770]
B0888	Forest	119.833	30.333	1.03867	Direct	2008	[Wu, 2009]	[770]
B0889	Forest	119.833	30.333	1.64456	Direct	2008	[Wu, 2009]	[770]
B0890	Forest	119.833	30.333	1.8355	Direct	2008	[Wu, 2009]	[770]
B0891	Forest	119.833	30.333	2.82575	Direct	2008	[Wu, 2009]	[770]
B0892	Forest	119.833	30.333	3.52893	Direct	2008	[Wu, 2009]	[770]
B0893	Forest	105.04	31.06	0.4026	Direct	2004	[Wu et al., 2008]	[772]
B0894	Forest	105.04	31.06	0.5934	Direct	2004	[Wu et al., 2008]	[772]
B0895	Forest	105.04	31.06	0.804	Direct	2004	[Wu et al., 2008]	[772]
B0896	Forest	105.04	31.06	0.918	Direct	2004	[Wu et al., 2008]	[772]
B0897	Forest	105.04	31.06	1.026	Direct	2004	[Wu et al., 2008]	[772]
B0898	Forest	112.92	27.98	0.661649	Direct	2011	[Wu et al., 2012]	[774]
B0899	Forest	87.8711	47.3608	0.66495	Direct	2007	[Wu, 2009]	[777]
B0900	Forest	87.5708	47.3911	1.22047	Direct	2007	[Wu, 2009]	[777]
B0901	Forest	87.8792	47.3561	1.27892	Direct	2007	[Wu, 2009]	[777]
B0902	Forest	87.29	47.5578	1.38069	Direct	2007	[Wu, 2009]	[777]
B0903	Forest	87.8658	47.3542	2.08212	Direct	2007	[Wu, 2009]	[777]
B0904	Forest	87.8594	47.3622	2.36494	Direct	2007	[Wu, 2009]	[777]
B0905	Forest	111.217	32.75	0.049906	Indirect	2009	[Cheng et al., 2013]	[78]
B0906	Forest	120.01	30.07	1.0497	Direct	2012	[Wu et al., 2013]	[782]
B0907	Forest	119.94	30.08	1.45717	Direct	2012	[Wu et al., 2013]	[782]
B0908	Forest	109.58	19.528	0.019162	Indirect	2011	[Xiang, 2012]	[784]
B0909	Forest	109.692	19.9226	0.028442	Indirect	2011	[Xiang, 2012]	[784]
B0910	Forest	109.843	19.0351	0.032684	Indirect	2011	[Xiang, 2012]	[784]
B0911	Forest	109.58	19.528	0.037948	Indirect	2011	[Xiang, 2012]	[784]
B0912	Forest	110.458	19.2589	0.043793	Indirect	2011	[Xiang, 2012]	[784]
B0913	Forest	110.458	19.2589	0.223722	Indirect	2011	[Xiang, 2012]	[784]
B0914	Forest	109.843	19.0351	0.238987	Indirect	2011	[Xiang, 2012]	[784]
B0915	Forest	109.843	19.0351	0.261608	Indirect	2011	[Xiang, 2012]	[784]
B0916	Forest	109.692	19.9226	0.298462	Indirect	2011	[Xiang, 2012]	[784]
B0917	Forest	109.58	19.528	0.328978	Indirect	2011	[Xiang, 2012]	[784]
B0918	Forest	109.692	19.9226	0.338393	Indirect	2011	[Xiang, 2012]	[784]
B0919	Forest	109.58	19.528	0.390197	Indirect	2011	[Xiang, 2012]	[784]
B0920	Forest	110.458	19.2589	0.429468	Indirect	2011	[Xiang, 2012]	[784]
B0921	Forest	109.692	19.9226	0.506729	Indirect	2011	[Xiang, 2012]	[784]
B0922	Forest	109.58	19.528	0.51337	Indirect	2011	[Xiang, 2012]	[784]
B0923	Forest	110.458	19.2589	0.528805	Indirect	2011	[Xiang, 2012]	[784]
B0924	Forest	109.843	19.0351	0.64198	Indirect	2011	[Xiang, 2012]	[784]
B0925	Forest	109.692	19.9226	0.722712	Indirect	2011	[Xiang, 2012]	[784]
B0926	Forest	110.458	19.2589	0.747084	Indirect	2011	[Xiang, 2012]	[784]
B0927	Forest	109.58	19.528	0.791466	Indirect	2011	[Xiang, 2012]	[784]
B0928	Forest	109.692	19.9226	0.826793	Indirect	2011	[Xiang, 2012]	[784]
B0929	Forest	109.843	19.0351	0.874422	Indirect	2011	[Xiang, 2012]	[784]
B0930	Forest	110.458	19.2589	0.910041	Indirect	2011	[Xiang, 2012]	[784]
B0931	Forest	109.843	19.0351	1.00642	Indirect	2011	[Xiang, 2012]	[784]
B0932	Forest	121.3	31.6	0.1306	Indirect	2009	[Xiao et al., 2010]	[786]
B0933	Forest	121.3	31.6	0.5522	Indirect	2009	[Xiao et al., 2010]	[786]
B0934	Forest	121.3	31.6	1.329	Indirect	2009	[Xiao et al., 2010]	[786]
B0935	Forest	115.418	39.9511	0.234332	Indirect	2006	[Xiao et al., 2010]	[787]
B0936	Forest	115.419	39.9503	0.258111	Indirect	2006	[Xiao et al., 2010]	[787]
B0937	Forest	110.508	31.5025	0.199815	Indirect	2006	[Xiao et al., 2010]	[787]
B0938	Forest	121.77	31.94	1.627	Direct	2009	[Cheng et al., 2013]	[79]
B0939	Forest	121.77	31.94	2.606	Direct	2009	[Cheng et al., 2013]	[79]
B0940	Forest	121.77	31.94	2.877	Direct	2009	[Cheng et al., 2013]	[79]
B0941	Forest	109.883	27.05	0.6244	Indirect	2005	[Xiao, 2007]	[790]
B0942	Forest	109.5	26.8	1.0784	Indirect	2005	[Xiao, 2007]	[790]
B0943	Forest	100.429	21.9777	0.2961	Direct	2010	[Xiao et al., 2012]	[795]
B0944	Forest	100.429	21.9743	0.3278	Direct	2010	[Xiao et al., 2012]	[795]
B0945	Forest	100.421	21.9737	0.3517	Direct	2010	[Xiao et al., 2012]	[795]
B0946	Forest	100.421	21.9736	0.3572	Direct	2010	[Xiao et al., 2012]	[795]
B0947	Forest	100.427	21.9749	0.458	Direct	2010	[Xiao et al., 2012]	[795]
B0948	Forest	101.268	21.9232	2.59294	Indirect	2011	[Xiao et al., 2014]	[796]
B0949	Forest	101.407	21.9292	2.92464	Indirect	2011	[Xiao et al., 2014]	[796]
B0950	Forest	101.602	21.9232	3.02904	Indirect	2011	[Xiao et al., 2014]	[796]
B0951	Forest	101.66	21.89	3.13475	Indirect	2011	[Xiao et al., 2014]	[796]
B0952	Forest	116.3	25.55	0.6246	Indirect	2005	[Xie et al., 2013]	[798]
B0953	Forest	116.3	25.55	0.8217	Indirect	2005	[Xie et al., 2013]	[798]
B0954	Forest	128.05	42.36	3.5314	Indirect	2006	[Bai, 2007]	[8]
B0955	Forest	127.98	42.09	3.8524	Indirect	2006	[Bai, 2007]	[8]
B0956	Forest	128.09	42.19	3.957	Indirect	2006	[Bai, 2007]	[8]
B0957	Forest	112.42	36.63	1.04962	Direct	2010	[Cheng et al., 2012]	[80]
B0958	Forest	118.067	31.55	2.29	Direct	2011	[Cheng et al., 2012]	[81]
B0959	Forest	118.067	31.55	3.34	Direct	2011	[Cheng et al., 2012]	[81]
B0960	Forest	129.15	46.75	0.70505	Direct	2006	[Xu, 2009]	[810]
B0961	Forest	129.02	46.59	0.739219	Direct	2006	[Xu, 2009]	[810]
B0962	Forest	128.93	46.55	0.791117	Direct	2006	[Xu, 2009]	[810]
B0963	Forest	128.99	46.55	0.794502	Direct	2006	[Xu, 2009]	[810]
B0964	Forest	129.01	46.82	0.795174	Direct	2006	[Xu, 2009]	[810]
B0965	Forest	128.18	46.62	0.898599	Direct	2006	[Xu, 2009]	[810]
B0966	Forest	129.15	46.55	0.91628	Direct	2006	[Xu, 2009]	[810]
B0967	Forest	128.98	46.66	1.03163	Direct	2006	[Xu, 2009]	[810]
B0968	Forest	128.94	46.72	1.04512	Direct	2006	[Xu, 2009]	[810]
B0969	Forest	128.94	46.76	1.08142	Direct	2006	[Xu, 2009]	[810]
B0970	Forest	129.21	46.78	1.14932	Direct	2006	[Xu, 2009]	[810]
B0971	Forest	128.93	46.81	1.20128	Direct	2006	[Xu, 2009]	[810]
B0972	Forest	128.94	46.58	1.20455	Direct	2006	[Xu, 2009]	[810]
B0973	Forest	129.25	46.45	1.21791	Direct	2006	[Xu, 2009]	[810]
B0974	Forest	129.17	46.59	1.22919	Direct	2006	[Xu, 2009]	[810]
B0975	Forest	129.23	46.71	1.49454	Direct	2006	[Xu, 2009]	[810]
B0976	Forest	128.95	46.58	1.58311	Direct	2006	[Xu, 2009]	[810]
B0977	Forest	122.84	52.76	0.860632	Indirect	2011	[Xu, 2013]	[814]
B0978	Forest	122.53	53.09	1.43693	Indirect	2011	[Xu, 2013]	[814]
B0979	Forest	118.49	32.67	0.5175	Indirect	2010	[Xu, 2011]	[816]
B0980	Forest	118.02	32.29	0.52605	Indirect	2010	[Xu, 2011]	[816]
B0981	Forest	118.15	32.48	0.529707	Direct	2010	[Xu, 2011]	[816]
B0982	Forest	118.05	32.43	0.5607	Indirect	2010	[Xu, 2011]	[816]
B0983	Forest	118.11	32.09	0.5724	Indirect	2010	[Xu, 2011]	[816]
B0984	Forest	118.07	32.42	0.5877	Indirect	2010	[Xu, 2011]	[816]
B0985	Forest	118.29	32.61	0.6111	Indirect	2010	[Xu, 2011]	[816]
B0986	Forest	118.37	32.49	0.61245	Indirect	2010	[Xu, 2011]	[816]
B0987	Forest	118.09	32.21	0.68355	Indirect	2010	[Xu, 2011]	[816]
B0988	Forest	118.02	32.45	0.73305	Indirect	2010	[Xu, 2011]	[816]
B0989	Forest	118.05	32.29	0.76365	Indirect	2010	[Xu, 2011]	[816]
B0990	Forest	118.33	32.53	0.78255	Indirect	2010	[Xu, 2011]	[816]
B0991	Forest	118.05	32.29	0.80955	Indirect	2010	[Xu, 2011]	[816]
B0992	Forest	118.07	32.42	0.83115	Indirect	2010	[Xu, 2011]	[816]
B0993	Forest	118.01	32.49	0.85905	Indirect	2010	[Xu, 2011]	[816]
B0994	Forest	118.01	32.51	0.865096	Direct	2010	[Xu, 2011]	[816]
B0995	Forest	118.03	32.33	0.86895	Indirect	2010	[Xu, 2011]	[816]
B0996	Forest	118.25	32.76	0.86895	Indirect	2010	[Xu, 2011]	[816]
B0997	Forest	118.44	32.63	0.86985	Indirect	2010	[Xu, 2011]	[816]
B0998	Forest	118.12	32.15	0.870652	Direct	2010	[Xu, 2011]	[816]
B0999	Forest	118.27	32.62	0.8766	Indirect	2010	[Xu, 2011]	[816]
B1000	Forest	118.29	32.61	0.882	Indirect	2010	[Xu, 2011]	[816]
B1001	Forest	118.02	32.45	0.891	Indirect	2010	[Xu, 2011]	[816]
B1002	Forest	118.17	32.32	0.94545	Indirect	2010	[Xu, 2011]	[816]
B1003	Forest	118.01	32.31	0.960614	Direct	2010	[Xu, 2011]	[816]
B1004	Forest	118.44	32.63	0.98505	Indirect	2010	[Xu, 2011]	[816]
B1005	Forest	118.17	32.32	1.07055	Indirect	2010	[Xu, 2011]	[816]
B1006	Forest	117.94	32.31	1.09476	Indirect	2010	[Xu, 2011]	[816]
B1007	Forest	118.09	32.12	1.18899	Direct	2010	[Xu, 2011]	[816]
B1008	Forest	117.91	32.28	1.24794	Indirect	2010	[Xu, 2011]	[816]
B1009	Forest	118.14	32.05	1.3185	Indirect	2010	[Xu, 2011]	[816]
B1010	Forest	118.33	32.53	1.64655	Indirect	2010	[Xu, 2011]	[816]
B1011	Forest	118.37	32.49	1.8954	Indirect	2010	[Xu, 2011]	[816]
B1012	Forest	107.068	34.5844	0.01228	Indirect	2010	[Xu, 2012]	[818]
B1013	Forest	107.21	34.84	0.6345	Indirect	2011	[Xu et al., 2012]	[819]
B1014	Forest	112.644	35.2168	0.3471	Indirect	2011	[Yan, 2012]	[823]
B1015	Forest	112.644	35.2168	0.53544	Indirect	2011	[Yan, 2012]	[823]
B1016	Forest	112.644	35.2168	0.666375	Indirect	2011	[Yan, 2012]	[823]
B1017	Forest	112.644	35.2168	0.739583	Indirect	2011	[Yan, 2012]	[823]
B1018	Forest	112.644	35.2168	0.762926	Indirect	2011	[Yan, 2012]	[823]
B1019	Forest	112.644	35.2168	1.34025	Indirect	2011	[Yan, 2012]	[823]
B1020	Forest	128.883	47.1667	1.1026	Indirect	2006	[Yan and Feng, 2006]	[828]
B1021	Forest	128.883	47.1667	2.0354	Indirect	2006	[Yan and Feng, 2006]	[828]
B1022	Forest	112.35	36.94	1.9554	Direct	2011	[Chi et al., 2013]	[83]
B1023	Forest	112.08	36.67	1.9574	Direct	2011	[Chi et al., 2013]	[83]
B1024	Forest	109.38	36.75	1.24208	Direct	2012	[Yang et al., 2014]	[833]
B1025	Forest	108.89	35.62	0.084727	Direct	2012	[Yang et al., 2014]	[833]
B1026	Forest	109.54	35.89	0.429559	Direct	2012	[Yang et al., 2014]	[833]
B1027	Forest	109.24	36.38	0.716479	Direct	2012	[Yang et al., 2014]	[833]
B1028	Forest	111.92	33.48	0.649	Direct	2008-2010	[Yang, 2012]	[835]
B1029	Forest	114.967	31.1833	0.2142	Indirect	2012	[Yang, 2013]	[838]
B1030	Forest	114.967	31.1833	0.4149	Indirect	2012	[Yang, 2013]	[838]
B1031	Forest	101.233	25.5	0.11745	Indirect	2012	[Yang, 2013]	[838]
B1032	Forest	101.233	25.5	0.2358	Indirect	2012	[Yang, 2013]	[838]
B1033	Forest	105.3	27.3167	0.2844	Indirect	2012	[Yang, 2013]	[838]
B1034	Forest	105.917	29.3833	0.33705	Indirect	2012	[Yang, 2013]	[838]
B1035	Forest	103.45	28.2167	0.36135	Indirect	2012	[Yang, 2013]	[838]
B1036	Forest	103.45	28.2167	0.459	Indirect	2012	[Yang, 2013]	[838]
B1037	Forest	105.3	27.3167	0.53865	Indirect	2012	[Yang, 2013]	[838]
B1038	Forest	108.433	30.7833	0.6012	Indirect	2012	[Yang, 2013]	[838]
B1039	Forest	108.433	30.7833	0.7902	Indirect	2012	[Yang, 2013]	[838]
B1040	Forest	105.917	29.3833	0.83385	Indirect	2012	[Yang, 2013]	[838]
B1041	Forest	111.32	37.85	0.458	Direct	2011	[Chi et al., 2014]	[84]
B1042	Forest	113.588	37.3293	0.583	Direct	2011	[Chi et al., 2014]	[84]
B1043	Forest	111.78	36.27	0.823	Direct	2011	[Chi et al., 2014]	[84]
B1044	Forest	112.28	36.89	1.381	Direct	2011	[Chi et al., 2014]	[84]
B1045	Forest	118.77	41.22	0.2648	Indirect	2011	[Yang, 2012]	[840]
B1046	Forest	118.77	41.22	0.5508	Indirect	2011	[Yang, 2012]	[840]
B1047	Forest	118.77	41.22	0.8648	Indirect	2011	[Yang, 2012]	[840]
B1048	Forest	114.15	33.43	0.983	Direct	2010	[Yang, 2011]	[847]
B1049	Forest	101.89	30.34	1.858	Direct	2012	[Chi, 2013]	[85]
B1050	Forest	102.45	29.34	2.5622	Direct	2012	[Chi, 2013]	[85]
B1051	Forest	108.24	35.45	1.9032	Indirect	2008	[Yang, 2010]	[850]
B1052	Forest	108.27	36.49	1.8174	Indirect	2008	[Yang et al., 2010]	[851]
B1053	Forest	108.85	35.85	0.92	Indirect	2008	[Yang et al., 2010]	[851]
B1054	Forest	109.01	36.25	1.9072	Indirect	2008	[Yang et al., 2010]	[851]
B1055	Forest	97.3667	28.6	0.504527	Indirect	2011	[Yang et al., 2013]	[855]
B1056	Forest	97.15	28.5833	0.972538	Indirect	2011	[Yang et al., 2013]	[855]
B1057	Forest	97.3833	28.6167	0.991009	Indirect	2011	[Yang et al., 2013]	[855]
B1058	Forest	97.35	28.6167	1.60431	Indirect	2011	[Yang et al., 2013]	[855]
B1059	Forest	118.371	27.0507	0.707	Direct	2006	[Yang, 2007]	[860]
B1060	Forest	118.371	27.0507	1.34	Direct	2006	[Yang, 2007]	[860]
B1061	Forest	124.89	42.43	1.19483	Indirect	2010	[You et al., 2011]	[866]
B1062	Forest	124.85	42.58	1.44567	Indirect	2010	[You et al., 2011]	[866]
B1063	Forest	125.12	42.41	1.9467	Indirect	2010	[You et al., 2011]	[866]
B1064	Forest	125.02	42.62	2.36889	Indirect	2010	[You et al., 2011]	[866]
B1065	Forest	116.91	40.68	0.3278	Indirect	2010	[Yu et al., 2012]	[867]
B1066	Forest	116.91	40.68	0.3836	Indirect	2010	[Yu et al., 2012]	[867]
B1067	Forest	116.91	40.68	0.4024	Indirect	2010	[Yu et al., 2012]	[867]
B1068	Forest	116.91	40.68	0.4906	Indirect	2010	[Yu et al., 2012]	[867]
B1069	Forest	116.91	40.68	0.5494	Indirect	2010	[Yu et al., 2012]	[867]
B1070	Forest	116.91	40.68	0.671	Indirect	2010	[Yu et al., 2012]	[867]
B1071	Forest	116.91	40.68	0.7078	Indirect	2010	[Yu et al., 2012]	[867]
B1072	Forest	116.91	40.68	0.7686	Indirect	2010	[Yu et al., 2012]	[867]
B1073	Forest	116.91	40.68	0.8658	Indirect	2010	[Yu et al., 2012]	[867]
B1074	Forest	117.87	26.24	1.58	Direct	2001	[Yu et al., 2005]	[873]
B1075	Forest	118.02	26.55	2.94	Direct	2001	[Yu et al., 2005]	[873]
B1076	Forest	111.77	37.21	0.87957	Indirect	2005	[Yu, 2010]	[876]
B1077	Forest	111.67	37.08	0.92862	Indirect	2005	[Yu, 2010]	[876]
B1078	Forest	111.24	37.02	1.01493	Indirect	2005	[Yu, 2010]	[876]
B1079	Forest	111.34	37.25	1.35504	Indirect	2005	[Yu, 2010]	[876]
B1080	Forest	111.55	36.35	0.43488	Indirect	2005	[Yu, 2010]	[876]
B1081	Forest	111.75	35.96	0.56151	Indirect	2005	[Yu, 2010]	[876]
B1082	Forest	111.51	35.98	1.25118	Indirect	2005	[Yu, 2010]	[876]
B1083	Forest	111.09	36.54	1.42002	Indirect	2005	[Yu, 2010]	[876]
B1084	Forest	111.68	36.76	1.42038	Indirect	2005	[Yu, 2010]	[876]
B1085	Forest	111.22	32.75	0.049761	Indirect	2011	[Zeng et al., 2013]	[881]
B1086	Forest	112.9	22.6833	0.992	Direct	2005	[Zeng, 2007]	[884]
B1087	Forest	112.9	22.6833	1.067	Direct	2005	[Zeng, 2007]	[884]
B1088	Forest	112.9	22.6833	1.854	Direct	2005	[Zeng, 2007]	[884]
B1089	Forest	109.89	26.89	0.122	Indirect	2010	[Zeng et al., 2013]	[885]
B1090	Forest	109.92	26.96	1.762	Indirect	2010	[Zeng et al., 2013]	[885]
B1091	Forest	109.82	26.79	1.96	Indirect	2010	[Zeng et al., 2013]	[885]
B1092	Forest	109.95	26.87	2.602	Indirect	2010	[Zeng et al., 2013]	[885]
B1093	Forest	109.95	26.81	1.7594	Indirect	2010	[Zeng, 2012]	[886]
B1094	Forest	109.85	26.83	1.9594	Indirect	2010	[Zeng, 2012]	[886]
B1095	Forest	109.89	26.89	2.6006	Indirect	2010	[Zeng, 2012]	[886]
B1096	Forest	116.252	39.5306	0.2462	Indirect	2004	[Zha, 2007]	[888]
B1097	Forest	116.252	39.5306	0.4146	Indirect	2004	[Zha, 2007]	[888]
B1098	Forest	116.252	39.5306	0.516	Indirect	2004	[Zha, 2007]	[888]
B1099	Forest	121.38	43.42	0.5642	Direct	2012	[Zhai et al., 2014]	[889]
B1100	Forest	109.389	35.9812	0.579408	Indirect	2012	[Cui, 2013]	[89]
B1101	Forest	109.386	35.9844	0.636923	Indirect	2012	[Cui, 2013]	[89]
B1102	Forest	109.383	35.9808	0.754083	Indirect	2012	[Cui, 2013]	[89]
B1103	Forest	109.377	35.9784	0.779644	Indirect	2012	[Cui, 2013]	[89]
B1104	Forest	109.382	35.9809	0.86698	Indirect	2012	[Cui, 2013]	[89]
B1105	Forest	106.522	33.8959	0.215504	Indirect	2012	[Cui, 2013]	[89]
B1106	Forest	106.517	33.9038	0.220459	Indirect	2012	[Cui, 2013]	[89]
B1107	Forest	106.527	33.9023	0.240275	Indirect	2012	[Cui, 2013]	[89]
B1108	Forest	106.522	33.9002	0.243578	Indirect	2012	[Cui, 2013]	[89]
B1109	Forest	107.118	32.7851	0.251443	Indirect	2012	[Cui, 2013]	[89]
B1110	Forest	106.515	33.8959	0.31211	Indirect	2012	[Cui, 2013]	[89]
B1111	Forest	107.204	32.7677	0.313232	Indirect	2012	[Cui, 2013]	[89]
B1112	Forest	107.184	32.7	0.187205	Indirect	2012	[Cui, 2013]	[89]
B1113	Forest	107.096	32.7548	0.203112	Indirect	2012	[Cui, 2013]	[89]
B1114	Forest	107.24	32.6868	0.214124	Indirect	2012	[Cui, 2013]	[89]
B1115	Forest	104.22	33.15	0.915349	Indirect	2006	[Zhang, 2008]	[898]
B1116	Forest	103.58	32.46	0.323721	Indirect	2006	[Zhang, 2008]	[898]
B1117	Forest	103.45	33.12	0.5896	Indirect	2006	[Zhang, 2008]	[898]
B1118	Forest	103.68	33.15	0.7484	Indirect	2006	[Zhang, 2008]	[898]
B1119	Forest	102.99	31.56	1.0994	Indirect	2006	[Zhang, 2008]	[898]
B1120	Forest	103.26	32.15	1.3422	Indirect	2006	[Zhang, 2008]	[898]
B1121	Forest	103.98	32.75	1.38419	Indirect	2006	[Zhang, 2008]	[898]
B1122	Forest	103.56	33.02	1.5596	Indirect	2006	[Zhang, 2008]	[898]
B1123	Forest	103.29	32.75	1.93116	Indirect	2006	[Zhang, 2008]	[898]
B1124	Forest	104.19	32.44	1.65209	Indirect	2006	[Zhang, 2008]	[898]
B1125	Forest	104.01	31.99	1.7714	Indirect	2006	[Zhang, 2008]	[898]
B1126	Forest	118.15	29.4585	1.155	Direct	2011	[Zhang et al., 2012]	[899]
B1127	Forest	118.153	29.46	1.215	Direct	2011	[Zhang et al., 2012]	[899]
B1128	Forest	118.148	29.4617	1.618	Direct	2011	[Zhang et al., 2012]	[899]
B1129	Forest	118.155	29.4617	1.851	Direct	2011	[Zhang et al., 2012]	[899]
B1130	Forest	103.49	30.19	0.9188	Indirect	2007	[Zhang, 2008]	[900]
B1131	Forest	103.49	30.19	1.01	Indirect	2007	[Zhang, 2008]	[900]
B1132	Forest	103.49	30.19	1.0202	Indirect	2007	[Zhang, 2008]	[900]
B1133	Forest	103.49	30.19	1.0308	Indirect	2007	[Zhang, 2008]	[900]
B1134	Forest	103.49	30.19	1.101	Indirect	2007	[Zhang, 2008]	[900]
B1135	Forest	103.49	30.19	1.139	Indirect	2007	[Zhang, 2008]	[900]
B1136	Forest	103.49	30.19	1.3284	Indirect	2007	[Zhang, 2008]	[900]
B1137	Forest	103.49	30.19	1.3612	Indirect	2007	[Zhang, 2008]	[900]
B1138	Forest	103.49	30.19	1.3974	Indirect	2007	[Zhang, 2008]	[900]
B1139	Forest	103.49	30.19	1.4286	Indirect	2007	[Zhang, 2008]	[900]
B1140	Forest	105.367	29.1333	0.83204	Indirect	2006	[Zhang et al., 2007]	[901]
B1141	Forest	105.367	29.1333	0.9335	Indirect	2006	[Zhang et al., 2007]	[901]
B1142	Forest	105.367	29.1333	1.04594	Indirect	2006	[Zhang et al., 2007]	[901]
B1143	Forest	113.367	23.1833	0.51912	Indirect	2010-2011	[Zhang et al., 2012]	[903]
B1144	Forest	116.61	23.29	0.74709	Indirect	2010-2011	[Zhang et al., 2012]	[903]
B1145	Forest	113.567	23.35	1.08423	Indirect	2010-2011	[Zhang et al., 2012]	[903]
B1146	Forest	113.417	23.3	1.29807	Indirect	2010-2011	[Zhang et al., 2012]	[903]
B1147	Forest	112.883	23.6667	1.44387	Indirect	2010-2011	[Zhang et al., 2012]	[903]
B1148	Forest	113.9	22.6667	1.75725	Indirect	2010-2011	[Zhang et al., 2012]	[903]
B1149	Forest	106.017	24.4667	0.5958	Indirect	2012	[Zhang et al., 2013]	[904]
B1150	Forest	106.433	24.8333	0.62775	Indirect	2012	[Zhang et al., 2013]	[904]
B1151	Forest	104.95	24.55	0.57735	Indirect	2012	[Zhang et al., 2013]	[904]
B1152	Forest	107.114	34.6206	0.514	Direct	2008	[Zhang et al., 2009]	[914]
B1153	Forest	108.093	34.7042	0.19598	Direct	2008	[Zhang et al., 2011]	[915]
B1154	Forest	108.093	34.7042	0.437186	Direct	2008	[Zhang et al., 2011]	[915]
B1155	Forest	117.667	30.3167	1.289	Direct	2008	[Zhang et al., 2010]	[916]
B1156	Forest	107.121	34.6057	0.0988	Indirect	2012	[Zhang et al., 2013]	[919]
B1157	Forest	107.121	34.6057	0.1972	Indirect	2012	[Zhang et al., 2013]	[919]
B1158	Forest	107.121	34.6057	0.519	Indirect	2012	[Zhang et al., 2013]	[919]
B1159	Forest	107.121	34.6057	0.7206	Indirect	2012	[Zhang et al., 2013]	[919]
B1160	Forest	115.79	40.69	0.300208	Direct	2008	[Zhang, 2009]	[924]
B1161	Forest	116.48	40.75	0.524078	Direct	2008	[Zhang, 2009]	[924]
B1162	Forest	115.88	40.32	0.983198	Direct	2008	[Zhang, 2009]	[924]
B1163	Forest	116.52	40.28	1.12365	Direct	2008	[Zhang, 2009]	[924]
B1164	Forest	116.25	40.71	1.12897	Direct	2008	[Zhang, 2009]	[924]
B1165	Forest	116.41	40.72	1.13052	Direct	2008	[Zhang, 2009]	[924]
B1166	Forest	116.48	40.53	1.1948	Direct	2008	[Zhang, 2009]	[924]
B1167	Forest	116.53	40.45	1.39123	Direct	2008	[Zhang, 2009]	[924]
B1168	Forest	116.22	40.38	2.76698	Direct	2008	[Zhang, 2009]	[924]
B1169	Forest	127.5	45.3333	1.832	Direct	2004	[Zhang and Wang, 2010]	[926]
B1170	Forest	127.5	45.3333	1.947	Direct	2004	[Zhang and Wang, 2010]	[926]
B1171	Forest	127.5	45.3333	2.107	Direct	2004	[Zhang and Wang, 2010]	[926]
B1172	Forest	127.5	45.3333	2.176	Direct	2004	[Zhang and Wang, 2010]	[926]
B1173	Forest	127.5	45.3333	2.519	Direct	2004	[Zhang and Wang, 2010]	[926]
B1174	Forest	127.5	45.3333	2.702	Direct	2004	[Zhang and Wang, 2010]	[926]
B1175	Forest	127.5	45.3333	1.84211	Direct	2009	[Zhang and Wang, 2010]	[926]
B1176	Forest	127.5	45.3333	1.95046	Direct	2009	[Zhang and Wang, 2010]	[926]
B1177	Forest	127.5	45.3333	2.10526	Direct	2009	[Zhang and Wang, 2010]	[926]
B1178	Forest	127.5	45.3333	2.16718	Direct	2009	[Zhang and Wang, 2010]	[926]
B1179	Forest	127.5	45.3333	2.5387	Direct	2009	[Zhang and Wang, 2010]	[926]
B1180	Forest	127.5	45.3333	2.67802	Direct	2009	[Zhang and Wang, 2010]	[926]
B1181	Forest	119.65	26.01	0.894465	Indirect	2007	[Zhang, 2008]	[930]
B1182	Forest	117.05	42.35	1.31648	Indirect	2011	[Zhang, 2012]	[933]
B1183	Forest	116.45	42.09	1.42728	Indirect	2011	[Zhang, 2012]	[933]
B1184	Forest	116.65	42.55	3.0132	Indirect	2011	[Zhang, 2012]	[933]
B1185	Forest	106.78	24.67	0.00795	Direct	2002	[Zhang et al., 2011]	[934]
B1186	Forest	107.08	24.38	0.01088	Direct	2002	[Zhang et al., 2011]	[934]
B1187	Forest	107.24	24.79	0.08675	Direct	2002	[Zhang et al., 2011]	[934]
B1188	Forest	106.92	24.45	0.22766	Direct	2002	[Zhang et al., 2011]	[934]
B1189	Forest	122.35	42.9667	1.8541	Direct	2008	[Zhang et al., 2009]	[944]
B1190	Forest	114.05	31.8167	1.9957	Direct	2011	[Zhang et al., 2013]	[950]
B1191	Forest	113.97	21.83	2.5354	Indirect	2010	[Zhang et al., 2011]	[955]
B1192	Forest	112.89	21.87	0.418	Indirect	2010	[Zhang et al., 2011]	[955]
B1193	Forest	113.18	23.08	0.517	Indirect	2010	[Zhang et al., 2011]	[955]
B1194	Forest	113.27	22.94	0.5368	Indirect	2010	[Zhang et al., 2011]	[955]
B1195	Forest	112.79	21.73	0.966	Indirect	2010	[Zhang et al., 2011]	[955]
B1196	Forest	112.78	22.46	1.131	Indirect	2010	[Zhang et al., 2011]	[955]
B1197	Forest	113.04	22.29	1.181	Indirect	2010	[Zhang et al., 2011]	[955]
B1198	Forest	112.98	21.95	1.5798	Indirect	2010	[Zhang et al., 2011]	[955]
B1199	Forest	113.64	22.86	1.6648	Indirect	2010	[Zhang et al., 2011]	[955]
B1200	Forest	117.57	40.15	0.3888	Indirect	2011	[Zhang, 2012]	[956]
B1201	Forest	117.55	40.12	0.4158	Indirect	2011	[Zhang, 2012]	[956]
B1202	Forest	117.56	40.15	0.4977	Indirect	2011	[Zhang, 2012]	[956]
B1203	Forest	117.56	40.02	0.4995	Indirect	2011	[Zhang, 2012]	[956]
B1204	Forest	117.57	40.15	0.5202	Indirect	2011	[Zhang, 2012]	[956]
B1205	Forest	117.55	40.1	0.5895	Indirect	2011	[Zhang, 2012]	[956]
B1206	Forest	117.57	40.03	0.7038	Indirect	2011	[Zhang, 2012]	[956]
B1207	Forest	117.55	40.05	0.7245	Indirect	2011	[Zhang, 2012]	[956]
B1208	Forest	117.57	40.05	0.7758	Indirect	2011	[Zhang, 2012]	[956]
B1209	Forest	117.56	40.13	0.7866	Indirect	2011	[Zhang, 2012]	[956]
B1210	Forest	117.56	40.19	0.8388	Indirect	2011	[Zhang, 2012]	[956]
B1211	Forest	117.57	40.08	0.8703	Indirect	2011	[Zhang, 2012]	[956]
B1212	Forest	117.56	40.18	0.8883	Indirect	2011	[Zhang, 2012]	[956]
B1213	Forest	117.57	40.02	0.8964	Indirect	2011	[Zhang, 2012]	[956]
B1214	Forest	117.55	40.09	0.9423	Indirect	2011	[Zhang, 2012]	[956]
B1215	Forest	117.55	40.12	0.9828	Indirect	2011	[Zhang, 2012]	[956]
B1216	Forest	117.57	40.04	0.9972	Indirect	2011	[Zhang, 2012]	[956]
B1217	Forest	117.56	40.03	1.0143	Indirect	2011	[Zhang, 2012]	[956]
B1218	Forest	117.56	40.08	1.0692	Indirect	2011	[Zhang, 2012]	[956]
B1219	Forest	117.55	40.07	1.116	Indirect	2011	[Zhang, 2012]	[956]
B1220	Forest	117.55	40.16	1.1223	Indirect	2011	[Zhang, 2012]	[956]
B1221	Forest	117.55	40.09	1.1232	Indirect	2011	[Zhang, 2012]	[956]
B1222	Forest	117.57	40.12	1.1628	Indirect	2011	[Zhang, 2012]	[956]
B1223	Forest	117.56	40.02	1.2069	Indirect	2011	[Zhang, 2012]	[956]
B1224	Forest	117.56	40.04	1.2411	Indirect	2011	[Zhang, 2012]	[956]
B1225	Forest	117.57	40.13	1.2564	Indirect	2011	[Zhang, 2012]	[956]
B1226	Forest	117.57	40.16	1.2744	Indirect	2011	[Zhang, 2012]	[956]
B1227	Forest	117.56	40.19	1.3032	Indirect	2011	[Zhang, 2012]	[956]
B1228	Forest	117.57	40.05	1.3185	Indirect	2011	[Zhang, 2012]	[956]
B1229	Forest	117.57	40.2	1.3392	Indirect	2011	[Zhang, 2012]	[956]
B1230	Forest	117.57	40.11	1.3428	Indirect	2011	[Zhang, 2012]	[956]
B1231	Forest	117.55	40.07	1.3518	Indirect	2011	[Zhang, 2012]	[956]
B1232	Forest	117.56	40.15	1.3779	Indirect	2011	[Zhang, 2012]	[956]
B1233	Forest	117.57	40.18	1.4265	Indirect	2011	[Zhang, 2012]	[956]
B1234	Forest	117.55	40.02	1.4337	Indirect	2011	[Zhang, 2012]	[956]
B1235	Forest	117.57	40.09	1.4382	Indirect	2011	[Zhang, 2012]	[956]
B1236	Forest	117.56	40.17	1.4877	Indirect	2011	[Zhang, 2012]	[956]
B1237	Forest	117.55	40.05	1.5651	Indirect	2011	[Zhang, 2012]	[956]
B1238	Forest	104.12	33.03	2	Direct	2009	[Zhang et al., 2011]	[957]
B1239	Forest	104.02	32.91	1	Direct	2009	[Zhang et al., 2011]	[957]
B1240	Forest	103.97	32.84	1.2	Direct	2009	[Zhang et al., 2011]	[957]
B1241	Forest	103.02	31.88	1.0269	Indirect	2003-2005	[Zhang et al., 2013]	[958]
B1242	Forest	102.69	31.57	1.1016	Indirect	2003-2005	[Zhang et al., 2013]	[958]
B1243	Forest	102.78	31.72	1.1331	Indirect	2003-2005	[Zhang et al., 2013]	[958]
B1244	Forest	102.84	31.79	1.611	Indirect	2003-2005	[Zhang et al., 2013]	[958]
B1245	Forest	87.4167	47.7667	1.89045	Indirect	2010	[Zhang et al., 2013]	[961]
B1246	Forest	87.4167	47.7667	1.94472	Indirect	2010	[Zhang et al., 2013]	[961]
B1247	Forest	80.5333	41.25	0.732665	Indirect	2010	[Zhang et al., 2013]	[961]
B1248	Forest	118.009	27.7947	1.3739	Direct	2011	[Zhang et al., 2014]	[963]
B1249	Forest	118.009	27.8114	1.47449	Direct	2011	[Zhang et al., 2014]	[963]
B1250	Forest	117.947	26.8257	2.88383	Direct	2011	[Zhang et al., 2014]	[963]
B1251	Forest	119.095	26.9866	3.08802	Direct	2011	[Zhang et al., 2014]	[963]
B1252	Forest	100.798	27.4285	0.582453	Indirect	2010	[Zhang et al., 2011]	[964]
B1253	Forest	100.798	27.4285	0.620703	Indirect	2010	[Zhang et al., 2011]	[964]
B1254	Forest	100.798	27.4285	0.652347	Indirect	2010	[Zhang et al., 2011]	[964]
B1255	Forest	100.667	27.449	0.682128	Indirect	2010	[Zhang et al., 2011]	[964]
B1256	Forest	100.667	27.449	0.688185	Indirect	2010	[Zhang et al., 2011]	[964]
B1257	Forest	100.798	27.4285	0.757017	Indirect	2010	[Zhang et al., 2011]	[964]
B1258	Forest	100.667	27.449	0.834057	Indirect	2010	[Zhang et al., 2011]	[964]
B1259	Forest	100.667	27.449	0.839043	Indirect	2010	[Zhang et al., 2011]	[964]
B1260	Forest	106.683	29.6333	0.793	Direct	2004	[Zhang et al., 2009]	[965]
B1261	Forest	118.09	24.86	0.9754	Indirect	2008	[Zhao, 2010]	[978]
B1262	Forest	118.03	24.89	1.10428	Indirect	2008	[Zhao, 2010]	[978]
B1263	Forest	118.01	24.83	1.1184	Indirect	2008	[Zhao, 2010]	[978]
B1264	Forest	118.08	24.85	1.1228	Indirect	2008	[Zhao, 2010]	[978]
B1265	Forest	118.05	24.83	1.1506	Indirect	2008	[Zhao, 2010]	[978]
B1266	Forest	118.02	24.82	1.20994	Indirect	2008	[Zhao, 2010]	[978]
B1267	Forest	109.75	26.8333	1.01403	Indirect	2008	[Zhao et al., 2009]	[980]
B1268	Forest	109.36	36.91	0.01701	Indirect	2011	[Zhao et al., 2013]	[981]
B1269	Forest	109.36	36.91	0.0567	Indirect	2011	[Zhao et al., 2013]	[981]
B1270	Forest	109.36	36.91	0.06759	Indirect	2011	[Zhao et al., 2013]	[981]
B1271	Forest	109.36	36.91	0.12213	Indirect	2011	[Zhao et al., 2013]	[981]
B1272	Forest	109.36	36.91	0.29781	Indirect	2011	[Zhao et al., 2013]	[981]
B1273	Forest	109.36	36.91	0.31473	Indirect	2011	[Zhao et al., 2013]	[981]
B1274	Forest	109.36	36.91	0.60867	Indirect	2011	[Zhao et al., 2013]	[981]
B1275	Forest	112.467	35.0167	2.1015	Indirect	2011	[Zhao et al., 2014]	[984]
B1276	Forest	112.47	35.02	0.39375	Indirect	2008	[Zhao et al., 2009]	[990]
B1277	Forest	112.51	35.05	0.6386	Direct	2008	[Zhao et al., 2009]	[991]
B1278	Forest	112.46	35.06	0.6478	Direct	2008	[Zhao et al., 2009]	[991]
B1279	Forest	112.3	27.0833	0.701658	Direct	2003	[Zheng et al., 2008]	[994]
B1280	Forest	112.3	27.0833	0.745994	Direct	2003	[Zheng et al., 2008]	[994]
B1281	Forest	112.3	27.0833	0.877783	Direct	2003	[Zheng et al., 2008]	[994]
B1282	Forest	112.3	27.0833	1.03948	Direct	2003	[Zheng et al., 2008]	[994]
B1283	Forest	100.498	21.5131	2.00578	Indirect	2004	[Zheng et al., 2006]	[997]
B1284	Forest	100.501	21.5106	2.17202	Indirect	2004	[Zheng et al., 2006]	[997]
B1285	Forest	100.504	21.4972	2.87604	Indirect	2004	[Zheng et al., 2006]	[997]
B1286	Forest	100.503	21.5106	2.91168	Indirect	2004	[Zheng et al., 2006]	[997]
B1287	Forest	125.61	51.45	0.0588	Indirect	2010	[Bao, 2013]	[14]
B1288	Forest	125.72	51.33	1.2514	Indirect	2010	[Bao, 2013]	[14]
B1289	Forest	125.36	51.28	1.2584	Indirect	2010	[Bao, 2013]	[14]
B1290	Forest	128.67	48.21	0.33327	Indirect	2007	[Li, 2010]	[351]
B1291	Forest	128.53	48.09	0.51714	Indirect	2007	[Li, 2010]	[351]
B1292	Forest	128.58	48.13	0.58212	Indirect	2007	[Li, 2010]	[351]
B1293	Forest	128.71	48.19	1.05588	Indirect	2007	[Li, 2010]	[351]
B1294	Forest	128.66	48.22	1.20996	Indirect	2007	[Li, 2010]	[351]
B1295	Forest	125.65	51.12	1.1936	Indirect	2011	[Lu, 2013]	[466]
B1296	Forest	125.81	51.25	1.3758	Indirect	2011	[Lu, 2013]	[466]
B1297	Forest	125.72	51.46	1.6466	Indirect	2011	[Lu, 2013]	[466]
B1298	Forest	125.44	51.61	1.9228	Indirect	2011	[Lu, 2013]	[466]
B1299	Forest	114	22.53	0.135	Indirect	2012	[Lunstrum and Chen, 2014]	[473]
B1300	Forest	114	22.53	2.61	Indirect	2012	[Lunstrum and Chen, 2014]	[473]
B1301	Forest	114	22.53	3.78	Indirect	2012	[Lunstrum and Chen, 2014]	[473]
B1302	Forest	114	22.53	3.87	Indirect	2012	[Lunstrum and Chen, 2014]	[473]
B1303	Forest	125.29	51.42	1.17981	Indirect	2011	[Mu et al., 2013]	[517]
B1304	Forest	125.78	51.53	1.29024	Indirect	2011	[Mu et al., 2013]	[517]
B1305	Forest	125.73	51.35	1.63809	Indirect	2011	[Mu et al., 2013]	[517]
B1306	Forest	125.45	51.25	1.7658	Indirect	2011	[Mu et al., 2013]	[517]
B1307	Forest	125.74	51.38	0.142	Indirect	2006-2011	[Mu et al., 2013]	[518]
B1308	Forest	125.81	51.35	0.0243	Indirect	2011	[Mu et al., 2013]	[519]
B1309	Forest	125.72	51.44	0.6282	Indirect	2011	[Mu et al., 2013]	[519]
B1310	Forest	125.37	51.25	0.7155	Indirect	2011	[Mu et al., 2013]	[519]
B1311	Forest	125.82	51.48	0.73	Direct	2011	[Wang, 2013]	[650]
B1312	Forest	125.15	51.13	1.54	Direct	2011	[Wang, 2013]	[650]
B1313	Forest	125.26	51.35	1.56	Direct	2011	[Wang, 2013]	[650]
B1314	Forest	123.54	51.24	0.131579	Indirect	2011	[Cui, 2013]	[90]
B1315	Forest	123.71	51.28	0.701754	Indirect	2011	[Cui, 2013]	[90]
B1316	Forest	123.66	51.18	0.964912	Indirect	2011	[Cui, 2013]	[90]
B1317	Forest	123.78	51.39	0.991228	Indirect	2011	[Cui, 2013]	[90]
B1318	Forest	123.52	51.22	1.20175	Indirect	2011	[Cui, 2013]	[90]
B1319	Forest	123.69	51.35	1.57895	Indirect	2011	[Cui, 2013]	[90]
B1320	Forest	109.45	18.37	0.382	Direct	2013	[Zhao and Shi, 2014]	[982]
B1321	Forest	109.25	18.45	0.382	Direct	2013	[Zhao and Shi, 2014]	[982]
B1322	Grassland	108.493	28.0191	0.0138	Indirect	2012	[Zhong et al., 2014]	[1004]
B1323	Grassland	106.31	36.29	0.050558	Direct	2012	[Deng et al., 2014]	[101]
B1324	Grassland	106.32	36.26	0.077323	Direct	2012	[Deng et al., 2014]	[101]
B1325	Grassland	106.27	36.22	0.102974	Direct	2012	[Deng et al., 2014]	[101]
B1326	Grassland	106.29	36.31	0.232342	Direct	2012	[Deng et al., 2014]	[101]
B1327	Grassland	106.38	36.25	0.350558	Direct	2012	[Deng et al., 2014]	[101]
B1328	Grassland	106.35	36.28	0.458736	Direct	2012	[Deng et al., 2014]	[101]
B1329	Grassland	106.41	36.27	1.224	Indirect	2007	[Zhou, 2008]	[1010]
B1330	Grassland	106.43	36.28	2.16	Indirect	2007	[Zhou, 2008]	[1010]
B1331	Grassland	106.42	36.27	2.6865	Indirect	2007	[Zhou, 2008]	[1010]
B1332	Grassland	100.67	34.41	0.01305	Indirect	2006	[Zhou et al., 2008]	[1014]
B1333	Grassland	100.68	34.38	0.0162	Indirect	2006	[Zhou et al., 2008]	[1014]
B1334	Grassland	100.48	34.34	0.0423	Indirect	2006	[Zhou et al., 2008]	[1014]
B1335	Grassland	100.71	34.32	0.04545	Indirect	2006	[Zhou et al., 2008]	[1014]
B1336	Grassland	88.9333	44.2833	0.042898	Indirect	2010	[Zhou et al., 2012]	[1015]
B1337	Grassland	106.28	36.24	0.231647	Indirect	2011	[Deng et al., 2014]	[102]
B1338	Grassland	106.32	36.28	0.322124	Indirect	2011	[Deng et al., 2014]	[102]
B1339	Grassland	115.98	41.89	0.315217	Direct	2004	[Zhou, 2006]	[1021]
B1340	Grassland	115.98	42.34	0.418478	Direct	2004	[Zhou, 2006]	[1021]
B1341	Grassland	115.85	41.79	0.429348	Direct	2004	[Zhou, 2006]	[1021]
B1342	Grassland	116.35	42.46	0.472826	Direct	2004	[Zhou, 2006]	[1021]
B1343	Grassland	109.488	36.5337	0.10845	Indirect	2009	[Zou, 2012]	[1035]
B1344	Grassland	109.511	36.4984	0.17235	Indirect	2009	[Zou, 2012]	[1035]
B1345	Grassland	109.54	36.5353	0.2403	Indirect	2009	[Zou, 2012]	[1035]
B1346	Grassland	120.7	42.9167	0.035163	Indirect	2005	[Zuo et al., 2009]	[1036]
B1347	Grassland	120.7	42.9167	0.081202	Indirect	2005	[Zuo et al., 2009]	[1036]
B1348	Grassland	120.7	42.9167	0.160034	Indirect	2005	[Zuo et al., 2009]	[1036]
B1349	Grassland	120.7	42.9167	0.250794	Indirect	2005	[Zuo et al., 2009]	[1036]
B1350	Grassland	120.7	42.9167	0.336744	Indirect	2005	[Zuo et al., 2009]	[1036]
B1351	Grassland	99.7939	33.6225	2.22696	Indirect	2000	[Dong et al., 2012]	[117]
B1352	Grassland	104.15	35.95	0.09009	Indirect	2008	[Dong, 2009]	[119]
B1353	Grassland	104.15	35.95	0.092632	Indirect	2008	[Dong, 2009]	[119]
B1354	Grassland	104.15	35.95	0.0585	Direct	2005-2007	[Dong et al., 2010]	[120]
B1355	Grassland	104.15	35.95	0.0885	Direct	2005-2007	[Dong et al., 2010]	[120]
B1356	Grassland	109.367	36.0111	0.032386	Indirect	2003	[Du et al., 2007]	[125]
B1357	Grassland	109.367	36.0111	0.092642	Indirect	2003	[Du et al., 2007]	[125]
B1358	Grassland	109.367	36.0111	0.144608	Indirect	2003	[Du et al., 2007]	[125]
B1359	Grassland	109.367	36.0111	0.255249	Indirect	2003	[Du et al., 2007]	[125]
B1360	Grassland	111.535	41.4717	0.39784	Direct	2010	[Bao et al., 2012]	[13]
B1361	Grassland	111.535	41.4717	0.444699	Direct	2010	[Bao et al., 2012]	[13]
B1362	Grassland	111.535	41.4717	0.483293	Direct	2010	[Bao et al., 2012]	[13]
B1363	Grassland	111.535	41.4717	0.563149	Direct	2010	[Bao et al., 2012]	[13]
B1364	Grassland	83.1121	42.9078	0.386123	Indirect	2007	[Fan, 2008]	[136]
B1365	Grassland	83.1862	42.9143	0.497642	Indirect	2007	[Fan, 2008]	[136]
B1366	Grassland	83.0434	42.916	0.507767	Indirect	2007	[Fan, 2008]	[136]
B1367	Grassland	83.0503	42.9076	0.563625	Indirect	2007	[Fan, 2008]	[136]
B1368	Grassland	83.5074	42.5281	0.457038	Indirect	2007	[Fan, 2008]	[136]
B1369	Grassland	83.6885	42.6695	0.632637	Indirect	2007	[Fan, 2008]	[136]
B1370	Grassland	83.7247	42.8839	2.45421	Indirect	2007	[Fan, 2008]	[136]
B1371	Grassland	82.99	43.37	0.793616	Indirect	2004	[Fan et al., 2008]	[137]
B1372	Grassland	85.38	43.44	0.820656	Indirect	2004	[Fan et al., 2008]	[137]
B1373	Grassland	82.81	42.73	1.004	Indirect	2004	[Fan et al., 2008]	[137]
B1374	Grassland	83.63	42.97	1.02952	Indirect	2004	[Fan et al., 2008]	[137]
B1375	Grassland	86.11	42.64	1.15177	Indirect	2004	[Fan et al., 2008]	[137]
B1376	Grassland	102.6	33.05	0.609	Indirect	2005	[Gao et al., 2007]	[164]
B1377	Grassland	102.6	33.05	0.861	Indirect	2005	[Gao et al., 2007]	[164]
B1378	Grassland	102.6	33.05	1.008	Indirect	2005	[Gao et al., 2007]	[164]
B1379	Grassland	100.25	36.01	0.065645	Indirect	2011	[Geng et al., 2012]	[171]
B1380	Grassland	99.98	37.26	0.220344	Indirect	2011	[Geng et al., 2012]	[171]
B1381	Grassland	101.17	35.78	0.249977	Indirect	2011	[Geng et al., 2012]	[171]
B1382	Grassland	100.51	36.17	0.294226	Indirect	2011	[Geng et al., 2012]	[171]
B1383	Grassland	90.8	30.31	0.32928	Indirect	2011	[Geng et al., 2012]	[171]
B1384	Grassland	98.99	37.28	0.330544	Indirect	2011	[Geng et al., 2012]	[171]
B1385	Grassland	100.74	36.36	0.335116	Indirect	2011	[Geng et al., 2012]	[171]
B1386	Grassland	101.08	35.58	0.34699	Indirect	2011	[Geng et al., 2012]	[171]
B1387	Grassland	100.86	36.95	0.40973	Indirect	2011	[Geng et al., 2012]	[171]
B1388	Grassland	98.99	37.28	0.437966	Indirect	2011	[Geng et al., 2012]	[171]
B1389	Grassland	91.45	30.56	0.554884	Indirect	2011	[Geng et al., 2012]	[171]
B1390	Grassland	101.28	37.69	0.577333	Indirect	2011	[Geng et al., 2012]	[171]
B1391	Grassland	101.09	36.44	0.811917	Indirect	2011	[Geng et al., 2012]	[171]
B1392	Grassland	101.48	36.37	1.01146	Indirect	2011	[Geng et al., 2012]	[171]
B1393	Grassland	100.97	35.41	1.2973	Indirect	2011	[Geng et al., 2012]	[171]
B1394	Grassland	101.31	37.61	1.45951	Indirect	2011	[Geng et al., 2012]	[171]
B1395	Grassland	101.3	35.8	2.38496	Indirect	2011	[Geng et al., 2012]	[171]
B1396	Grassland	99.67	36.78	2.4555	Indirect	2011	[Geng et al., 2012]	[171]
B1397	Grassland	101.31	37.61	2.73731	Indirect	2011	[Geng et al., 2012]	[171]
B1398	Grassland	94.25	35.74	0.100583	Indirect	2011	[Geng et al., 2012]	[171]
B1399	Grassland	93.74	35.52	0.105106	Indirect	2011	[Geng et al., 2012]	[171]
B1400	Grassland	92.35	33.99	0.122832	Indirect	2011	[Geng et al., 2012]	[171]
B1401	Grassland	93.04	35.17	0.151101	Indirect	2011	[Geng et al., 2012]	[171]
B1402	Grassland	98.23	34.89	0.209219	Indirect	2011	[Geng et al., 2012]	[171]
B1403	Grassland	92.89	34.72	0.267769	Indirect	2011	[Geng et al., 2012]	[171]
B1404	Grassland	98.21	34.92	0.405573	Indirect	2011	[Geng et al., 2012]	[171]
B1405	Grassland	92.61	34.37	0.414919	Indirect	2011	[Geng et al., 2012]	[171]
B1406	Grassland	99.01	35.29	0.488884	Indirect	2011	[Geng et al., 2012]	[171]
B1407	Grassland	97.88	34.28	2.22166	Indirect	2011	[Geng et al., 2012]	[171]
B1408	Grassland	91.66	30.94	0.111824	Indirect	2011	[Geng et al., 2012]	[171]
B1409	Grassland	92.02	31.45	0.122616	Indirect	2011	[Geng et al., 2012]	[171]
B1410	Grassland	97.6	34.06	0.278079	Indirect	2011	[Geng et al., 2012]	[171]
B1411	Grassland	95.8	34.01	0.478973	Indirect	2011	[Geng et al., 2012]	[171]
B1412	Grassland	91.72	32.18	0.627186	Indirect	2011	[Geng et al., 2012]	[171]
B1413	Grassland	92.62	31.77	0.770344	Indirect	2011	[Geng et al., 2012]	[171]
B1414	Grassland	92.41	31.69	0.799595	Indirect	2011	[Geng et al., 2012]	[171]
B1415	Grassland	99.88	33.96	0.931229	Indirect	2011	[Geng et al., 2012]	[171]
B1416	Grassland	96.28	33.32	0.955341	Indirect	2011	[Geng et al., 2012]	[171]
B1417	Grassland	91.86	32.58	1.36629	Indirect	2011	[Geng et al., 2012]	[171]
B1418	Grassland	100.25	34.24	1.48103	Indirect	2011	[Geng et al., 2012]	[171]
B1419	Grassland	99.83	33.94	1.59545	Indirect	2011	[Geng et al., 2012]	[171]
B1420	Grassland	115.833	41.8667	0.07623	Indirect	2008	[Guo et al., 2012]	[192]
B1421	Grassland	115.833	41.8667	0.100305	Indirect	2008	[Guo et al., 2012]	[192]
B1422	Grassland	115.833	41.8667	0.11871	Indirect	2008	[Guo et al., 2012]	[192]
B1423	Grassland	115.833	41.8667	0.139095	Indirect	2008	[Guo et al., 2012]	[192]
B1424	Grassland	115.833	41.8667	0.157275	Indirect	2008	[Guo et al., 2012]	[192]
B1425	Grassland	115.833	41.8667	0.64125	Indirect	2006	[Guo et al., 2009]	[195]
B1426	Grassland	115.833	41.8667	1.28385	Indirect	2006	[Guo et al., 2009]	[195]
B1427	Grassland	115.833	41.8667	1.2915	Indirect	2006	[Guo et al., 2009]	[195]
B1428	Grassland	115.833	41.8667	1.88145	Indirect	2006	[Guo et al., 2009]	[195]
B1429	Grassland	118.74	44.2174	0.892693	Indirect	2011	[Ha, 2012]	[198]
B1430	Grassland	118.422	44.2757	0.949815	Indirect	2011	[Ha, 2012]	[198]
B1431	Grassland	118.7	44.2295	1.14985	Indirect	2011	[Ha, 2012]	[198]
B1432	Grassland	118.749	44.1945	1.22385	Indirect	2011	[Ha, 2012]	[198]
B1433	Grassland	118.749	44.1944	1.38572	Indirect	2011	[Ha, 2012]	[198]
B1434	Grassland	118.693	44.2316	1.43556	Indirect	2011	[Ha, 2012]	[198]
B1435	Grassland	99.6786	33.8637	0.266	Indirect	2011	[Han, 2012]	[201]
B1436	Grassland	100.22	34.49	0.37107	Indirect	2011	[Han, 2012]	[201]
B1437	Grassland	99.8084	33.5307	1.32939	Indirect	2011	[Han, 2012]	[201]
B1438	Grassland	101.308	37.6102	0.9	Indirect	2009	[Cao et al., 2010]	[21]
B1439	Grassland	101.178	37.6675	1.53621	Indirect	2009	[Cao et al., 2010]	[21]
B1440	Grassland	100.965	37.939	1.84655	Indirect	2009	[Cao et al., 2010]	[21]
B1441	Grassland	100.494	34.3667	0.031035	Indirect	2009	[Cao et al., 2010]	[21]
B1442	Grassland	100.206	34.4644	0.465516	Indirect	2009	[Cao et al., 2010]	[21]
B1443	Grassland	99.9042	33.5735	2.63793	Indirect	2009	[Cao et al., 2010]	[21]
B1444	Grassland	97.1607	33.8298	3.44483	Indirect	2009	[Cao et al., 2010]	[21]
B1445	Grassland	108.32	24.74	0.04095	Indirect	2010	[He, 2012]	[217]
B1446	Grassland	108.33	24.74	0.22725	Indirect	2010	[He, 2012]	[217]
B1447	Grassland	116.636	43.4092	0.511111	Direct	2006	[He et al., 2008]	[219]
B1448	Grassland	116.652	43.5594	0.56	Direct	2006	[He et al., 2008]	[219]
B1449	Grassland	116.67	43.5631	0.711111	Direct	2006	[He et al., 2008]	[219]
B1450	Grassland	116.672	43.5517	0.764444	Direct	2006	[He et al., 2008]	[219]
B1451	Grassland	116.669	43.5517	0.777778	Direct	2006	[He et al., 2008]	[219]
B1452	Grassland	116.672	43.55	0.786667	Direct	2006	[He et al., 2008]	[219]
B1453	Grassland	116.739	43.5972	0.848889	Direct	2006	[He et al., 2008]	[219]
B1454	Grassland	116.667	43.5442	0.884444	Direct	2006	[He et al., 2008]	[219]
B1455	Grassland	109.35	36.87	0.09072	Indirect	2009	[He et al., 2011]	[226]
B1456	Grassland	122.22	42.79	0.14377	Direct	2006	[Hu et al., 2008]	[241]
B1457	Grassland	98	39.1833	0.053699	Indirect	2010	[Huang et al.,2011]	[247]
B1458	Grassland	98.2333	39.1	0.170942	Indirect	2010	[Huang et al.,2011]	[247]
B1459	Grassland	99.8167	38.8	0.193549	Indirect	2010	[Huang et al.,2011]	[247]
B1460	Grassland	99.9	38.8167	0.20894	Indirect	2010	[Huang et al.,2011]	[247]
B1461	Grassland	99.8	38.7667	0.38164	Indirect	2010	[Huang et al.,2011]	[247]
B1462	Grassland	101.25	37.5333	1.39	Direct	2003	[Cao et al., 2004]	[26]
B1463	Grassland	101.25	37.5333	2.53	Direct	2003	[Cao et al., 2004]	[26]
B1464	Grassland	116.31	42.17	0.052763	Indirect	2010	[Jin et al., 2013]	[287]
B1465	Grassland	115.89	43.11	0.175617	Indirect	2010	[Jin et al., 2013]	[287]
B1466	Grassland	115.25	42.78	1.0433	Indirect	2010	[Jin et al., 2013]	[287]
B1467	Grassland	115.23	41.98	1.1694	Indirect	2010	[Jin et al., 2013]	[287]
B1468	Grassland	106.37	36.18	0.575217	Indirect	2012	[Jing et al., 2014]	[290]
B1469	Grassland	106.42	36.26	0.575217	Indirect	2012	[Jing et al., 2014]	[290]
B1470	Grassland	106.39	36.21	0.588915	Indirect	2012	[Jing et al., 2014]	[290]
B1471	Grassland	106.36	36.18	0.616306	Indirect	2012	[Jing et al., 2014]	[290]
B1472	Grassland	106.39	36.17	0.616306	Indirect	2012	[Jing et al., 2014]	[290]
B1473	Grassland	106.43	36.28	0.671085	Indirect	2012	[Jing et al., 2014]	[290]
B1474	Grassland	106.44	36.27	0.753259	Indirect	2012	[Jing et al., 2014]	[290]
B1475	Grassland	106.41	36.18	0.862825	Indirect	2012	[Jing et al., 2014]	[290]
B1476	Grassland	106.42	36.23	0.945	Indirect	2012	[Jing et al., 2014]	[290]
B1477	Grassland	106.34	36.27	1.04087	Indirect	2012	[Jing et al., 2014]	[290]
B1478	Grassland	106.43	36.28	1.20522	Indirect	2012	[Jing et al., 2014]	[290]
B1479	Grassland	106.43	36.18	1.32848	Indirect	2012	[Jing et al., 2014]	[290]
B1480	Grassland	106.44	36.21	1.34217	Indirect	2012	[Jing et al., 2014]	[290]
B1481	Grassland	106.38	36.19	1.39696	Indirect	2012	[Jing et al., 2014]	[290]
B1482	Grassland	87.9333	44.2833	0.153	Indirect	2007	[Li et al., 2010]	[303]
B1483	Grassland	123.517	44.55	0.010027	Indirect	2011	[Li et al., 2014]	[312]
B1484	Grassland	123.517	44.55	0.01267	Indirect	2011	[Li et al., 2014]	[312]
B1485	Grassland	123.517	44.55	0.017782	Indirect	2011	[Li et al., 2014]	[312]
B1486	Grassland	123.517	44.55	0.027699	Indirect	2011	[Li et al., 2014]	[312]
B1487	Grassland	123.517	44.55	0.071388	Indirect	2011	[Li et al., 2014]	[312]
B1488	Grassland	120.733	42.9167	0.02094	Indirect	2002	[Li et al., 2009]	[313]
B1489	Grassland	120.733	42.9167	0.089744	Indirect	2002	[Li et al., 2009]	[313]
B1490	Grassland	120.733	42.9167	0.148077	Indirect	2002	[Li et al., 2009]	[313]
B1491	Grassland	120.733	42.9167	0.188462	Indirect	2002	[Li et al., 2009]	[313]
B1492	Grassland	115.43	42.45	0.019651	Direct	2005	[Li et al., 2011]	[314]
B1493	Grassland	116.82	43.21	0.063319	Direct	2005	[Li et al., 2011]	[314]
B1494	Grassland	115.78	42.79	0.314411	Direct	2005	[Li et al., 2011]	[314]
B1495	Grassland	116.89	43.88	1.1441	Direct	2005	[Li et al., 2011]	[314]
B1496	Grassland	126.633	47.4333	0.462981	Indirect	2007	[Li and Han, 2014]	[317]
B1497	Grassland	83.3718	42.9056	0.84681	Indirect	2007	[Li et al., 2008]	[325]
B1498	Grassland	83.1862	42.9143	2.16689	Indirect	2007	[Li et al., 2008]	[325]
B1499	Grassland	83.0434	42.916	2.19983	Indirect	2007	[Li et al., 2008]	[325]
B1500	Grassland	83.0503	42.9076	2.3274	Indirect	2007	[Li et al., 2008]	[325]
B1501	Grassland	83.1121	42.9078	2.51955	Indirect	2007	[Li et al., 2008]	[325]
B1502	Grassland	83.2714	42.9249	2.63372	Indirect	2007	[Li et al., 2008]	[325]
B1503	Grassland	83.593	42.8901	0.649215	Indirect	2007	[Li et al., 2008]	[325]
B1504	Grassland	83.4788	42.8937	0.71046	Indirect	2007	[Li et al., 2008]	[325]
B1505	Grassland	83.7031	42.8801	0.740205	Indirect	2007	[Li et al., 2008]	[325]
B1506	Grassland	92.8959	34.7266	0.856499	Indirect	2008-2009	[Li et al., 2011]	[333]
B1507	Grassland	92.8959	34.7266	0.984474	Indirect	2008-2009	[Li et al., 2011]	[333]
B1508	Grassland	92.8959	34.7266	0.748868	Indirect	2009	[Li et al., 2011]	[334]
B1509	Grassland	92.8959	34.7266	0.859669	Indirect	2009	[Li et al., 2011]	[334]
B1510	Grassland	92.8959	34.7266	0.993398	Indirect	2009	[Li et al., 2011]	[334]
B1511	Grassland	116.45	44.2	0.594643	Indirect	2010	[Li et al., 2014]	[337]
B1512	Grassland	116.233	44.2	0.606696	Indirect	2010	[Li et al., 2014]	[337]
B1513	Grassland	116.55	43.5333	0.606696	Indirect	2010	[Li et al., 2014]	[337]
B1514	Grassland	116.45	44.2	0.614732	Indirect	2010	[Li et al., 2014]	[337]
B1515	Grassland	116.233	44.2	0.675	Indirect	2010	[Li et al., 2014]	[337]
B1516	Grassland	116.55	43.5333	0.767411	Indirect	2010	[Li et al., 2014]	[337]
B1517	Grassland	123.567	44.25	0.185348	Indirect	2005	[Li et al., 2014]	[338]
B1518	Grassland	123.567	44.25	0.434324	Indirect	2005	[Li et al., 2014]	[338]
B1519	Grassland	102.594	33.1022	0.014364	Indirect	2011	[Li, 2013]	[345]
B1520	Grassland	102.36	32.6744	0.016332	Indirect	2011	[Li, 2013]	[345]
B1521	Grassland	102.597	32.9097	0.019773	Indirect	2011	[Li, 2013]	[345]
B1522	Grassland	102.484	32.7844	0.021851	Indirect	2011	[Li, 2013]	[345]
B1523	Grassland	102.565	32.7786	0.023069	Indirect	2011	[Li, 2013]	[345]
B1524	Grassland	102.601	33.0967	0.023873	Indirect	2011	[Li, 2013]	[345]
B1525	Grassland	102.117	33.7058	0.321975	Indirect	2010	[Li et al., 2011]	[347]
B1526	Grassland	102.117	33.7058	0.665235	Indirect	2010	[Li et al., 2011]	[347]
B1527	Grassland	102.117	33.7058	0.85473	Indirect	2010	[Li et al., 2011]	[347]
B1528	Grassland	108.167	34.35	0.03998	Direct	2011	[Li et al. 2013]	[350]
B1529	Grassland	108.167	34.35	0.06951	Direct	2011	[Li et al. 2013]	[350]
B1530	Grassland	108.167	34.35	0.13166	Direct	2011	[Li et al. 2013]	[350]
B1531	Grassland	108.167	34.35	0.17567	Direct	2011	[Li et al. 2013]	[350]
B1532	Grassland	100.211	34.4697	0.311927	Indirect	2010	[Li et al., 2013]	[363]
B1533	Grassland	100.211	34.4697	0.321101	Indirect	2010	[Li et al., 2013]	[363]
B1534	Grassland	100.211	34.4697	0.541284	Indirect	2010	[Li et al., 2013]	[363]
B1535	Grassland	100.211	34.4697	0.550459	Indirect	2010	[Li et al., 2013]	[363]
B1536	Grassland	100.211	34.4697	0.614679	Indirect	2010	[Li et al., 2013]	[363]
B1537	Grassland	100.211	34.4697	0.724771	Indirect	2010	[Li et al., 2013]	[363]
B1538	Grassland	100.211	34.4697	0.853211	Indirect	2010	[Li et al., 2013]	[363]
B1539	Grassland	100.211	34.4697	0.880734	Indirect	2010	[Li et al., 2013]	[363]
B1540	Grassland	100.211	34.4697	0.059527	Indirect	2010	[Li et al., 2013]	[364]
B1541	Grassland	100.211	34.4697	0.078661	Indirect	2010	[Li et al., 2013]	[364]
B1542	Grassland	100.211	34.4697	0.102047	Indirect	2010	[Li et al., 2013]	[364]
B1543	Grassland	100.211	34.4697	0.127559	Indirect	2010	[Li et al., 2013]	[364]
B1544	Grassland	100.211	34.4697	0.131811	Indirect	2010	[Li et al., 2013]	[364]
B1545	Grassland	100.211	34.4697	0.231732	Indirect	2010	[Li et al., 2013]	[364]
B1546	Grassland	100.211	34.4697	0.476222	Indirect	2010	[Li et al., 2013]	[364]
B1547	Grassland	99.95	35.49	0.079434	Indirect	2003-3004	[Li et al., 2008]	[367]
B1548	Grassland	101.03	35.74	0.127389	Indirect	2003-3004	[Li et al., 2008]	[367]
B1549	Grassland	100.78	36.02	0.145487	Indirect	2003-3004	[Li et al., 2008]	[367]
B1550	Grassland	100.68	35.71	0.172402	Indirect	2003-3004	[Li et al., 2008]	[367]
B1551	Grassland	100.32	36.02	0.177568	Indirect	2003-3004	[Li et al., 2008]	[367]
B1552	Grassland	100.37	36.05	0.238544	Indirect	2003-3004	[Li et al., 2008]	[367]
B1553	Grassland	101.08	35.82	0.238544	Indirect	2003-3004	[Li et al., 2008]	[367]
B1554	Grassland	101.04	36.21	0.260634	Indirect	2003-3004	[Li et al., 2008]	[367]
B1555	Grassland	100.43	35.74	0.295473	Indirect	2003-3004	[Li et al., 2008]	[367]
B1556	Grassland	100.69	35.92	0.297662	Indirect	2003-3004	[Li et al., 2008]	[367]
B1557	Grassland	100.01	35.67	0.315765	Indirect	2003-3004	[Li et al., 2008]	[367]
B1558	Grassland	101.02	35.75	0.322834	Indirect	2003-3004	[Li et al., 2008]	[367]
B1559	Grassland	100.28	35.51	0.33995	Indirect	2003-3004	[Li et al., 2008]	[367]
B1560	Grassland	100.65	35.78	0.355341	Indirect	2003-3004	[Li et al., 2008]	[367]
B1561	Grassland	99.98	35.89	0.363297	Indirect	2003-3004	[Li et al., 2008]	[367]
B1562	Grassland	100.79	35.89	0.363297	Indirect	2003-3004	[Li et al., 2008]	[367]
B1563	Grassland	100.47	35.88	0.365988	Indirect	2003-3004	[Li et al., 2008]	[367]
B1564	Grassland	99.98	36.25	0.388246	Indirect	2003-3004	[Li et al., 2008]	[367]
B1565	Grassland	100.28	35.73	0.433695	Indirect	2003-3004	[Li et al., 2008]	[367]
B1566	Grassland	101.02	35.62	0.443404	Indirect	2003-3004	[Li et al., 2008]	[367]
B1567	Grassland	100.79	35.91	0.480901	Indirect	2003-3004	[Li et al., 2008]	[367]
B1568	Grassland	99.96	35.74	0.545184	Indirect	2003-3004	[Li et al., 2008]	[367]
B1569	Grassland	100.71	35.72	0.591288	Indirect	2003-3004	[Li et al., 2008]	[367]
B1570	Grassland	101.02	35.88	0.604526	Indirect	2003-3004	[Li et al., 2008]	[367]
B1571	Grassland	100.37	35.63	0.613515	Indirect	2003-3004	[Li et al., 2008]	[367]
B1572	Grassland	101.11	35.71	0.613515	Indirect	2003-3004	[Li et al., 2008]	[367]
B1573	Grassland	100.83	36.18	0.641292	Indirect	2003-3004	[Li et al., 2008]	[367]
B1574	Grassland	100.21	36.05	0.660505	Indirect	2003-3004	[Li et al., 2008]	[367]
B1575	Grassland	101.09	35.93	0.670327	Indirect	2003-3004	[Li et al., 2008]	[367]
B1576	Grassland	100.67	35.49	0.711095	Indirect	2003-3004	[Li et al., 2008]	[367]
B1577	Grassland	100.38	36.28	0.765559	Indirect	2003-3004	[Li et al., 2008]	[367]
B1578	Grassland	101.08	36.03	0.824195	Indirect	2003-3004	[Li et al., 2008]	[367]
B1579	Grassland	100.93	36.04	0.874321	Indirect	2003-3004	[Li et al., 2008]	[367]
B1580	Grassland	100.73	35.89	0.983905	Indirect	2003-3004	[Li et al., 2008]	[367]
B1581	Grassland	101.09	35.81	0.991193	Indirect	2003-3004	[Li et al., 2008]	[367]
B1582	Grassland	100.56	35.87	1.03607	Indirect	2003-3004	[Li et al., 2008]	[367]
B1583	Grassland	99.98	35.65	1.04374	Indirect	2003-3004	[Li et al., 2008]	[367]
B1584	Grassland	100.47	36.23	1.12369	Indirect	2003-3004	[Li et al., 2008]	[367]
B1585	Grassland	100.99	35.49	1.14884	Indirect	2003-3004	[Li et al., 2008]	[367]
B1586	Grassland	100.63	36.15	1.20975	Indirect	2003-3004	[Li et al., 2008]	[367]
B1587	Grassland	100.34	35.94	1.246	Indirect	2003-3004	[Li et al., 2008]	[367]
B1588	Grassland	100.94	36.21	1.246	Indirect	2003-3004	[Li et al., 2008]	[367]
B1589	Grassland	100.49	35.99	1.62518	Indirect	2003-3004	[Li et al., 2008]	[367]
B1590	Grassland	120.717	42.9667	0.01238	Direct	2009	[Li et al., 2012]	[374]
B1591	Grassland	120.717	42.9667	0.0819	Direct	2009	[Li et al., 2012]	[374]
B1592	Grassland	120.717	42.9667	0.23652	Direct	2009	[Li et al., 2012]	[374]
B1593	Grassland	120.717	42.9667	0.28153	Direct	2009	[Li et al., 2012]	[374]
B1594	Grassland	119.767	48.8	0.4752	Indirect	2011	[Li et al., 2014]	[375]
B1595	Grassland	119.267	48.8667	0.663	Indirect	2011	[Li et al., 2014]	[375]
B1596	Grassland	119.267	48.6	1.115	Indirect	2011	[Li et al., 2014]	[375]
B1597	Grassland	119.8	48.8667	1.8673	Indirect	2011	[Li et al., 2014]	[375]
B1598	Grassland	119.89	48.51	0.2814	Direct	2011	[Li, 2013]	[378]
B1599	Grassland	119.817	48.5333	0.74533	Direct	2011	[Li, 2013]	[378]
B1600	Grassland	119.967	48.4667	1.27961	Direct	2011	[Li, 2013]	[378]
B1601	Grassland	119.7	48.5	0.57638	Direct	2011	[Li, 2013]	[378]
B1602	Grassland	100.008	35.9049	0.050445	Indirect	2009	[Li, 2013]	[379]
B1603	Grassland	101.358	37.673	0.06381	Indirect	2009	[Li, 2013]	[379]
B1604	Grassland	101.242	37.6272	0.07065	Indirect	2009	[Li, 2013]	[379]
B1605	Grassland	101.65	37.9832	0.09243	Indirect	2009	[Li, 2013]	[379]
B1606	Grassland	100.537	36.2125	0.093735	Indirect	2009	[Li, 2013]	[379]
B1607	Grassland	101.584	37.1134	0.16173	Indirect	2009	[Li, 2013]	[379]
B1608	Grassland	101.567	37.11	0.245205	Indirect	2009	[Li, 2013]	[379]
B1609	Grassland	100.539	36.21	0.333675	Indirect	2009	[Li, 2013]	[379]
B1610	Grassland	98.0377	35.0442	0.04617	Indirect	2009	[Li, 2013]	[379]
B1611	Grassland	97.9981	35.0851	0.107775	Indirect	2009	[Li, 2013]	[379]
B1612	Grassland	91.1124	32.3453	0.19593	Indirect	2009	[Li, 2013]	[379]
B1613	Grassland	97.9798	35.0938	0.577935	Indirect	2009	[Li, 2013]	[379]
B1614	Grassland	91.1133	32.3493	1.17621	Indirect	2009	[Li, 2013]	[379]
B1615	Grassland	95.8086	34.111	0.07272	Indirect	2009	[Li, 2013]	[379]
B1616	Grassland	95.14	34.2168	0.167985	Indirect	2009	[Li, 2013]	[379]
B1617	Grassland	94.1659	34.1354	0.288225	Indirect	2009	[Li, 2013]	[379]
B1618	Grassland	95.14	34.2158	0.52578	Indirect	2009	[Li, 2013]	[379]
B1619	Grassland	101.36	37.55	0.255	Direct	2004	[Li et al., 2008]	[383]
B1620	Grassland	101.38	37.54	0.632	Direct	2004	[Li et al., 2008]	[383]
B1621	Grassland	100.91	34.78	0.049534	Indirect	2010	[Li et al., 2013]	[386]
B1622	Grassland	99.76	32.98	0.04367	Indirect	2010	[Li et al., 2013]	[386]
B1623	Grassland	98.74	33.47	0.078936	Indirect	2010	[Li et al., 2013]	[386]
B1624	Grassland	100.79	34.26	0.104205	Indirect	2010	[Li et al., 2013]	[386]
B1625	Grassland	96.89	33.38	0.371664	Indirect	2010	[Li et al., 2013]	[386]
B1626	Grassland	100.56	34.23	0.426845	Indirect	2010	[Li et al., 2013]	[386]
B1627	Grassland	101.24	32.98	0.126527	Indirect	2010	[Li et al., 2013]	[386]
B1628	Grassland	116.762	43.589	0.280645	Indirect	2011	[Li et al., 2013]	[388]
B1629	Grassland	116.717	43.5962	0.309677	Indirect	2011	[Li et al., 2013]	[388]
B1630	Grassland	116.561	43.54	0.604841	Indirect	2011	[Li et al., 2013]	[388]
B1631	Grassland	116.739	43.5987	0.720967	Indirect	2011	[Li et al., 2013]	[388]
B1632	Grassland	116.675	43.5499	1.27742	Indirect	2011	[Li et al., 2013]	[388]
B1633	Grassland	116.558	43.5403	1.31613	Indirect	2011	[Li et al., 2013]	[388]
B1634	Grassland	124.35	46.28	0.521236	Direct	2009	[Lian et al., 2012]	[391]
B1635	Grassland	124.21	46.89	0.648649	Direct	2009	[Lian et al., 2012]	[391]
B1636	Grassland	124.07	46.98	0.984556	Direct	2009	[Lian et al., 2012]	[391]
B1637	Grassland	123.88	45.92	1.00772	Direct	2009	[Lian et al., 2012]	[391]
B1638	Grassland	123.96	46.69	1.03089	Direct	2009	[Lian et al., 2012]	[391]
B1639	Grassland	123.84	47.11	1.69112	Direct	2009	[Lian et al., 2012]	[391]
B1640	Grassland	124.37	46.33	2.03861	Direct	2009	[Lian et al., 2012]	[391]
B1641	Grassland	117.167	36.2833	1.31844	Direct	2012	[Liu et al., 2014]	[413]
B1642	Grassland	99.7667	27.7833	1.3284	Indirect	2004	[Liu, 2006]	[431]
B1643	Grassland	99.7667	27.7833	1.75262	Indirect	2004	[Liu, 2006]	[431]
B1644	Grassland	99.7667	27.7833	2.03845	Indirect	2004	[Liu, 2006]	[431]
B1645	Grassland	116.114	42.9344	0.066	Indirect	2010	[Liu et al., 2013]	[432]
B1646	Grassland	116.121	42.9375	0.0948	Indirect	2010	[Liu et al., 2013]	[432]
B1647	Grassland	116.092	42.9214	0.1116	Indirect	2010	[Liu et al., 2013]	[432]
B1648	Grassland	116.088	42.9014	0.1656	Indirect	2010	[Liu et al., 2013]	[432]
B1649	Grassland	106.02	35.73	0.361	Direct	2011	[Liu, 2013]	[438]
B1650	Grassland	106.23	35.53	0.010963	Direct	2009	[Liu, 2011]	[460]
B1651	Grassland	106.27	35.54	0.030815	Direct	2009	[Liu, 2011]	[460]
B1652	Grassland	102.997	34.1279	0.10657	Indirect	2010	[Lu et al., 2014]	[467]
B1653	Grassland	102.891	33.8717	0.60213	Indirect	2010	[Lu et al., 2014]	[467]
B1654	Grassland	102.921	34.1233	1.28749	Indirect	2010	[Lu et al., 2014]	[467]
B1655	Grassland	102.792	33.4533	1.37283	Indirect	2010	[Lu et al., 2014]	[467]
B1656	Grassland	103.381	33.7905	0.22656	Indirect	2010	[Lu et al., 2014]	[467]
B1657	Grassland	88.7	30.95	0.084143	Direct	2010	[Lu et al., 2011]	[470]
B1658	Grassland	92.3147	29.7539	0.3879	Indirect	2000	[Luo et al., 2005]	[476]
B1659	Grassland	91.6342	29.7972	0.6696	Indirect	2000	[Luo et al., 2005]	[476]
B1660	Grassland	91.4867	29.7531	0.7074	Indirect	2000	[Luo et al., 2005]	[476]
B1661	Grassland	91.1456	30.4972	1.4355	Indirect	2000	[Luo et al., 2005]	[476]
B1662	Grassland	93.0681	35.2156	0.2862	Indirect	2000	[Luo et al., 2005]	[476]
B1663	Grassland	92.5478	34.3142	0.41535	Indirect	2000	[Luo et al., 2005]	[476]
B1664	Grassland	91.8053	32.4592	0.33795	Indirect	2000	[Luo et al., 2005]	[476]
B1665	Grassland	94.6519	29.6106	0.50805	Indirect	2000	[Luo et al., 2005]	[476]
B1666	Grassland	106.398	36.2434	0.038394	Indirect	2012	[Ma et al., 2013]	[483]
B1667	Grassland	106.398	36.2434	0.050661	Indirect	2012	[Ma et al., 2013]	[483]
B1668	Grassland	106.398	36.2434	0.058202	Indirect	2012	[Ma et al., 2013]	[483]
B1669	Grassland	106.398	36.2434	0.065739	Indirect	2012	[Ma et al., 2013]	[483]
B1670	Grassland	106.398	36.2434	0.066181	Indirect	2012	[Ma et al., 2013]	[483]
B1671	Grassland	106.398	36.2434	0.079294	Indirect	2012	[Ma et al., 2013]	[483]
B1672	Grassland	106.398	36.2434	0.08565	Indirect	2012	[Ma et al., 2013]	[483]
B1673	Grassland	106.398	36.2434	0.088291	Indirect	2012	[Ma et al., 2013]	[483]
B1674	Grassland	115.189	41.7406	0.894375	Indirect	2007-2008	[Ning, 2009]	[525]
B1675	Grassland	115.132	41.7656	1.1808	Indirect	2007-2008	[Ning, 2009]	[525]
B1676	Grassland	115.132	41.7664	1.22107	Indirect	2007-2008	[Ning, 2009]	[525]
B1677	Grassland	115.137	41.7544	1.22895	Indirect	2007-2008	[Ning, 2009]	[525]
B1678	Grassland	105.836	38.8583	0.31572	Indirect	2003-2007	[Niu et al., 2011]	[527]
B1679	Grassland	105.836	38.8583	0.38601	Indirect	2003-2007	[Niu et al., 2011]	[527]
B1680	Grassland	115.5	42.1167	0.008339	Indirect	2011	[Peng et al., 2013]	[540]
B1681	Grassland	115.5	42.1167	0.010218	Indirect	2011	[Peng et al., 2013]	[540]
B1682	Grassland	115.5	42.1167	0.018382	Indirect	2011	[Peng et al., 2013]	[540]
B1683	Grassland	100.236	37.278	0.846945	Indirect	2004	[Qi, 2005]	[545]
B1684	Grassland	100.25	37.3025	0.86256	Indirect	2004	[Qi, 2005]	[545]
B1685	Grassland	100.256	37.2835	0.958522	Indirect	2004	[Qi, 2005]	[545]
B1686	Grassland	100.213	37.2904	1.04119	Indirect	2004	[Qi, 2005]	[545]
B1687	Grassland	100.243	37.307	1.11018	Indirect	2004	[Qi, 2005]	[545]
B1688	Grassland	115.486	42.1124	0.048002	Indirect	2009	[Qi et al., 2011]	[552]
B1689	Grassland	115.486	42.1124	0.05409	Indirect	2009	[Qi et al., 2011]	[552]
B1690	Grassland	115.486	42.1124	0.08132	Indirect	2009	[Qi et al., 2011]	[552]
B1691	Grassland	115.486	42.1124	0.086459	Indirect	2009	[Qi et al., 2011]	[552]
B1692	Grassland	98.3234	38.4773	0.592105	Indirect	2011	[Qin et al., 2014]	[557]
B1693	Grassland	98.1112	38.6376	0.676692	Indirect	2011	[Qin et al., 2014]	[557]
B1694	Grassland	98.2097	38.5503	0.676692	Indirect	2011	[Qin et al., 2014]	[557]
B1695	Grassland	98.3092	38.4204	3.38346	Indirect	2011	[Qin et al., 2014]	[557]
B1696	Grassland	106.46	36.25	0.26	Indirect	2009	[Qiu t al., 2013]	[558]
B1697	Grassland	106.42	36.27	0.413333	Indirect	2009	[Qiu t al., 2013]	[558]
B1698	Grassland	106.44	36.28	0.433333	Indirect	2009	[Qiu t al., 2013]	[558]
B1699	Grassland	106.45	36.29	0.666667	Indirect	2009	[Qiu t al., 2013]	[558]
B1700	Grassland	99.78	37.01	0.43686	Indirect	2011	[Chen et al., 2014]	[56]
B1701	Grassland	99.74	36.99	0.53199	Indirect	2011	[Chen et al., 2014]	[56]
B1702	Grassland	116.63	43.53	0.266667	Direct	2011	[Sa, 2013]	[572]
B1703	Grassland	116.27	43.72	0.37861	Indirect	2011	[Sa, 2013]	[572]
B1704	Grassland	116.55	43.83	0.410695	Indirect	2011	[Sa, 2013]	[572]
B1705	Grassland	117.117	45.6667	0.430769	Direct	2011	[Sa, 2013]	[572]
B1706	Grassland	116.19	43.47	0.442781	Indirect	2011	[Sa, 2013]	[572]
B1707	Grassland	116.82	44.08	0.484492	Indirect	2011	[Sa, 2013]	[572]
B1708	Grassland	116.78	44.11	0.506952	Indirect	2011	[Sa, 2013]	[572]
B1709	Grassland	117.117	45.6667	0.523077	Direct	2011	[Sa, 2013]	[572]
B1710	Grassland	117.117	45.6667	0.54359	Direct	2011	[Sa, 2013]	[572]
B1711	Grassland	116.85	44.05	0.593583	Indirect	2011	[Sa, 2013]	[572]
B1712	Grassland	116.93	43.67	0.593583	Indirect	2011	[Sa, 2013]	[572]
B1713	Grassland	116.18	43.95	0.594872	Direct	2011	[Sa, 2013]	[572]
B1714	Grassland	116.42	43.99	0.594872	Direct	2011	[Sa, 2013]	[572]
B1715	Grassland	117.02	43.52	0.798931	Indirect	2011	[Sa, 2013]	[572]
B1716	Grassland	116.25	43.88	0.953846	Direct	2011	[Sa, 2013]	[572]
B1717	Grassland	116.74	43.69	1.05641	Direct	2011	[Sa, 2013]	[572]
B1718	Grassland	116.73	43.79	0.674721	Direct	2011	[Sa et al., 2013]	[573]
B1719	Grassland	117.01	43.59	0.680297	Direct	2011	[Sa et al., 2013]	[573]
B1720	Grassland	116.82	44.01	1.00929	Direct	2011	[Sa et al., 2013]	[573]
B1721	Grassland	116.51	43.57	1.19888	Direct	2011	[Sa et al., 2013]	[573]
B1722	Grassland	103.55	32.85	0.417767	Indirect	2008	[Shi et al., 2010]	[596]
B1723	Grassland	103.55	32.85	0.506439	Indirect	2008	[Shi et al., 2010]	[596]
B1724	Grassland	103.55	32.85	0.532651	Indirect	2008	[Shi et al., 2010]	[596]
B1725	Grassland	103.55	32.85	0.634788	Indirect	2008	[Shi et al., 2010]	[596]
B1726	Grassland	103.55	32.85	0.728874	Indirect	2007	[Shi et al., 2008]	[599]
B1727	Grassland	103.55	32.85	0.823946	Indirect	2007	[Shi et al., 2008]	[599]
B1728	Grassland	120.717	42.9667	0.017554	Direct	2002	[Su et al., 2005]	[614]
B1729	Grassland	120.717	42.9667	0.027401	Direct	2002	[Su et al., 2005]	[614]
B1730	Grassland	120.717	42.9667	0.084771	Direct	2002	[Su et al., 2005]	[614]
B1731	Grassland	102	33.9833	0.283275	Indirect	2005	[Sun et al., 2011]	[617]
B1732	Grassland	102	33.9833	0.549765	Indirect	2005	[Sun et al., 2011]	[617]
B1733	Grassland	102	33.9833	0.731475	Indirect	2005	[Sun et al., 2011]	[617]
B1734	Grassland	102	33.9833	0.85761	Indirect	2005	[Sun et al., 2011]	[617]
B1735	Grassland	82.65	45.91	0.061236	Indirect	2008	[Chen and Zhang, 2011]	[62]
B1736	Grassland	82.67	45.98	0.096979	Indirect	2008	[Chen and Zhang, 2011]	[62]
B1737	Grassland	82.71	46.12	0.166703	Indirect	2008	[Chen and Zhang, 2011]	[62]
B1738	Grassland	106.009	35.4669	0.07126	Direct	2011	[Tang et al., 2014]	[628]
B1739	Grassland	106.076	35.7631	0.22032	Direct	2011	[Tang et al., 2014]	[628]
B1740	Grassland	106.013	35.4647	0.25151	Direct	2011	[Tang et al., 2014]	[628]
B1741	Grassland	106.009	35.455	0.42727	Direct	2011	[Tang et al., 2014]	[628]
B1742	Grassland	99.9033	34.5726	0.222899	Indirect	2005-2006	[Wang et al., 2009]	[655]
B1743	Grassland	100.495	34.3656	0.305482	Indirect	2005-2006	[Wang et al., 2009]	[655]
B1744	Grassland	100.351	34.4205	0.752414	Indirect	2005-2006	[Wang et al., 2009]	[655]
B1745	Grassland	100.098	34.5067	0.934573	Indirect	2005-2006	[Wang et al., 2009]	[655]
B1746	Grassland	100.124	34.4993	1.18966	Indirect	2005-2006	[Wang et al., 2009]	[655]
B1747	Grassland	99.3333	34.5	0.962856	Indirect	2002-2004	[Wang, 2006]	[658]
B1748	Grassland	99.3333	34.5	1.05701	Indirect	2002-2004	[Wang, 2006]	[658]
B1749	Grassland	99.3333	34.5	1.36066	Indirect	2002-2004	[Wang, 2006]	[658]
B1750	Grassland	100.375	34.4337	1.27303	Indirect	2002-2004	[Wang, 2006]	[658]
B1751	Grassland	100.363	34.4103	1.31717	Indirect	2002-2004	[Wang, 2006]	[658]
B1752	Grassland	100.366	34.4138	1.33255	Indirect	2002-2004	[Wang, 2006]	[658]
B1753	Grassland	100.364	34.4224	1.35899	Indirect	2002-2004	[Wang, 2006]	[658]
B1754	Grassland	100.38	34.4359	1.78648	Indirect	2002-2004	[Wang, 2006]	[658]
B1755	Grassland	101.313	37.6102	0.962856	Indirect	2005-2006	[Wang et al., 2010]	[659]
B1756	Grassland	101.326	37.6632	1.05701	Indirect	2005-2006	[Wang et al., 2010]	[659]
B1757	Grassland	101.276	37.6996	1.36066	Indirect	2005-2006	[Wang et al., 2010]	[659]
B1758	Grassland	116.555	43.5425	0.367875	Indirect	2003	[Wang et al., 2005]	[666]
B1759	Grassland	116.555	43.5425	0.417375	Indirect	2003	[Wang et al., 2005]	[666]
B1760	Grassland	116.694	43.5497	0.442935	Indirect	2003	[Wang et al., 2005]	[666]
B1761	Grassland	116.694	43.5497	0.443295	Indirect	2003	[Wang et al., 2005]	[666]
B1762	Grassland	116.822	43.505	0.72459	Indirect	2003	[Wang et al., 2005]	[666]
B1763	Grassland	116.694	43.5497	0.76734	Indirect	2003	[Wang et al., 2005]	[666]
B1764	Grassland	116.822	43.505	0.90702	Indirect	2003	[Wang et al., 2005]	[666]
B1765	Grassland	112.674	42.7767	0.2754	Indirect	2003	[Wang et al., 2005]	[666]
B1766	Grassland	112.674	42.7767	0.35811	Indirect	2003	[Wang et al., 2005]	[666]
B1767	Grassland	112.674	42.7767	0.410085	Indirect	2003	[Wang et al., 2005]	[666]
B1768	Grassland	120.7	42.9167	0.0343	Indirect	2008	[Chen et al., 2012]	[67]
B1769	Grassland	120.7	42.9167	0.051	Indirect	2008	[Chen et al., 2012]	[67]
B1770	Grassland	99.9667	35.5833	0.34356	Indirect	2009	[Wang, 2010]	[676]
B1771	Grassland	101.3	37.6167	1.29231	Indirect	2009	[Wang, 2010]	[676]
B1772	Grassland	99.8833	33.95	0.1624	Indirect	2009	[Wang, 2010]	[676]
B1773	Grassland	99.8833	33.95	0.23337	Indirect	2009	[Wang, 2010]	[676]
B1774	Grassland	99.8833	33.95	0.47326	Indirect	2009	[Wang, 2010]	[676]
B1775	Grassland	99.8833	33.95	0.74915	Indirect	2009	[Wang, 2010]	[676]
B1776	Grassland	95.8	34.1167	0.84546	Indirect	2009	[Wang, 2010]	[676]
B1777	Grassland	99.8833	33.95	0.92177	Indirect	2009	[Wang, 2010]	[676]
B1778	Grassland	123.851	45.601	0.02718	Indirect	2011	[Wang et al., 2014]	[682]
B1779	Grassland	123.858	45.609	0.068724	Indirect	2011	[Wang et al., 2014]	[682]
B1780	Grassland	123.852	45.602	0.110448	Indirect	2011	[Wang et al., 2014]	[682]
B1781	Grassland	123.848	45.601	0.150948	Indirect	2011	[Wang et al., 2014]	[682]
B1782	Grassland	123.844	45.605	0.197568	Indirect	2011	[Wang et al., 2014]	[682]
B1783	Grassland	116.817	43.5	1.12702	Indirect	2007	[Wang et al., 2009]	[688]
B1784	Grassland	100.198	34.151	0.3581	Direct	2003	[Wang et al., 2008]	[690]
B1785	Grassland	100.199	34.15	0.90567	Direct	2003	[Wang et al., 2008]	[690]
B1786	Grassland	116.553	43.5398	0.41113	Direct	2003	[Bai, 2008]	[7]
B1787	Grassland	116.555	43.5411	0.578055	Direct	2003	[Bai, 2008]	[7]
B1788	Grassland	116.69	43.6332	0.629797	Direct	2003	[Bai, 2008]	[7]
B1789	Grassland	116.677	43.5572	0.659115	Direct	2003	[Bai, 2008]	[7]
B1790	Grassland	116.7	43.6333	0.695794	Direct	2003	[Bai, 2008]	[7]
B1791	Grassland	116.675	43.5459	0.72975	Direct	2003	[Bai, 2008]	[7]
B1792	Grassland	106.42	36.24	0.046963	Indirect	2002	[Cheng et al., 2011]	[71]
B1793	Grassland	106.46	36.28	0.051869	Indirect	2002	[Cheng et al., 2011]	[71]
B1794	Grassland	106.45	36.27	0.056075	Indirect	2002	[Cheng et al., 2011]	[71]
B1795	Grassland	106.44	36.25	0.071496	Indirect	2002	[Cheng et al., 2011]	[71]
B1796	Grassland	106.45	36.24	0.077804	Indirect	2002	[Cheng et al., 2011]	[71]
B1797	Grassland	106.9	36.2	0.329	Direct	2009	[Cheng et al., 2011]	[73]
B1798	Grassland	106.8	36.3	0.37	Direct	2009	[Cheng et al., 2011]	[73]
B1799	Grassland	108.6	37.1	0.612	Direct	2009	[Cheng et al., 2011]	[73]
B1800	Grassland	108.45	36.92	0.652	Direct	2009	[Cheng et al., 2011]	[73]
B1801	Grassland	109.8	37.5	0.655	Direct	2009	[Cheng et al., 2011]	[73]
B1802	Grassland	108.9	36.8	0.66	Direct	2009	[Cheng et al., 2011]	[73]
B1803	Grassland	109.4	37.2	0.666	Direct	2009	[Cheng et al., 2011]	[73]
B1804	Grassland	108.7	36.6	0.745	Direct	2009	[Cheng et al., 2011]	[73]
B1805	Grassland	109.45	37.82	0.745	Direct	2009	[Cheng et al., 2011]	[73]
B1806	Grassland	108.8	37.9	0.781	Direct	2009	[Cheng et al., 2011]	[73]
B1807	Grassland	108.45	36.92	0.783	Direct	2009	[Cheng et al., 2011]	[73]
B1808	Grassland	110.11	38.42	0.783	Direct	2009	[Cheng et al., 2011]	[73]
B1809	Grassland	108.9	37.3	0.784	Direct	2009	[Cheng et al., 2011]	[73]
B1810	Grassland	110.13	37.25	0.825	Direct	2009	[Cheng et al., 2011]	[73]
B1811	Grassland	109.35	37.26	0.903	Direct	2009	[Cheng et al., 2011]	[73]
B1812	Grassland	111.7	36.9	1.177	Direct	2009	[Cheng et al., 2011]	[73]
B1813	Grassland	106.7	35.4	0.316	Direct	2009	[Cheng et al., 2011]	[73]
B1814	Grassland	107.2	35.4	0.327	Direct	2009	[Cheng et al., 2011]	[73]
B1815	Grassland	107.1	35.7	0.363	Direct	2009	[Cheng et al., 2011]	[73]
B1816	Grassland	113.2	38.21	1.26	Direct	2009	[Cheng et al., 2011]	[73]
B1817	Grassland	112.8	37.98	1.289	Direct	2009	[Cheng et al., 2011]	[73]
B1818	Grassland	111.92	35.78	1.299	Direct	2009	[Cheng et al., 2011]	[73]
B1819	Grassland	91.05	30.5097	0.243443	Indirect	2009-2010	[Wang et al., 2013]	[738]
B1820	Grassland	91.05	30.5301	0.486887	Indirect	2009-2010	[Wang et al., 2013]	[738]
B1821	Grassland	91.05	30.5211	1.59344	Indirect	2009-2010	[Wang et al., 2013]	[738]
B1822	Grassland	91.05	30.5032	2.01394	Indirect	2009-2010	[Wang et al., 2013]	[738]
B1823	Grassland	91.05	30.5218	3.00983	Indirect	2009-2010	[Wang et al., 2013]	[738]
B1824	Grassland	106.38	36.25	0.808054	Indirect	2012	[Cheng et al., 2014]	[74]
B1825	Grassland	106.43	36.19	1.23616	Indirect	2012	[Cheng et al., 2014]	[74]
B1826	Grassland	110.383	38.8167	0.170559	Indirect	2007	[Wei et al., 2009]	[750]
B1827	Grassland	98.3167	34.8333	0.169542	Indirect	2011	[Wen et al., 2014]	[757]
B1828	Grassland	98.2833	34.85	0.406026	Indirect	2011	[Wen et al., 2014]	[757]
B1829	Grassland	98.5667	34.8333	0.446809	Indirect	2011	[Wen et al., 2014]	[757]
B1830	Grassland	98.25	34.8667	0.648288	Indirect	2011	[Wen et al., 2014]	[757]
B1831	Grassland	100.491	34.3519	0.355	Direct	2009-2010	[Wen et al., 2013]	[758]
B1832	Grassland	100.491	34.3582	0.715	Direct	2009-2010	[Wen et al., 2013]	[758]
B1833	Grassland	100.475	34.3471	0.95	Direct	2009-2010	[Wen et al., 2013]	[758]
B1834	Grassland	100.49	34.3521	1.296	Direct	2009-2010	[Wen et al., 2013]	[758]
B1835	Grassland	120.152	49.5681	0.401	Indirect	2011	[Wu et al., 2014]	[775]
B1836	Grassland	120.43	49.3688	0.492809	Indirect	2011	[Wu et al., 2014]	[775]
B1837	Grassland	120.43	49.8073	0.518859	Indirect	2011	[Wu et al., 2014]	[775]
B1838	Grassland	120.152	49.5681	0.561874	Indirect	2011	[Wu et al., 2014]	[775]
B1839	Grassland	120.43	49.3688	0.597919	Indirect	2011	[Wu et al., 2014]	[775]
B1840	Grassland	120.43	49.8073	0.663867	Indirect	2011	[Wu et al., 2014]	[775]
B1841	Grassland	101.28	37.62	0.7173	Indirect	2009	[Wu et al., 2011]	[781]
B1842	Grassland	116.267	42.0333	1.05476	Direct	2006	[Xiao et al., 2007]	[785]
B1843	Grassland	91.4378	31.6033	0.354661	Indirect	2012	[Xiong et al., 2014]	[804]
B1844	Grassland	91.7206	31.9589	0.397959	Indirect	2012	[Xiong et al., 2014]	[804]
B1845	Grassland	92.4028	31.9931	0.417434	Indirect	2012	[Xiong et al., 2014]	[804]
B1846	Grassland	92.1622	31.9519	0.419388	Indirect	2012	[Xiong et al., 2014]	[804]
B1847	Grassland	91.4378	31.6033	0.458898	Indirect	2012	[Xiong et al., 2014]	[804]
B1848	Grassland	91.7206	31.9589	0.528061	Indirect	2012	[Xiong et al., 2014]	[804]
B1849	Grassland	92.1622	31.9519	0.595409	Indirect	2012	[Xiong et al., 2014]	[804]
B1850	Grassland	92.4028	31.9931	0.612829	Indirect	2012	[Xiong et al., 2014]	[804]
B1851	Grassland	101.32	37.65	0.300281	Indirect	2008	[Xue, 2009]	[822]
B1852	Grassland	101.37	37.71	0.309112	Indirect	2008	[Xue, 2009]	[822]
B1853	Grassland	101.31	37.57	0.432757	Indirect	2008	[Xue, 2009]	[822]
B1854	Grassland	101.34	37.71	0.750699	Indirect	2008	[Xue, 2009]	[822]
B1855	Grassland	112.644	35.2168	0.04275	Indirect	2011	[Yan, 2012]	[823]
B1856	Grassland	92.2333	31.8667	0.143195	Indirect	2003-2004	[Yan et al., 2006]	[830]
B1857	Grassland	92.2333	31.8667	0.275166	Indirect	2003-2004	[Yan et al., 2006]	[830]
B1858	Grassland	92.2333	31.8667	0.846482	Indirect	2003-2004	[Yan et al., 2006]	[830]
B1859	Grassland	92.2333	31.8667	1.36875	Indirect	2003-2004	[Yan et al., 2006]	[830]
B1860	Grassland	90.29	31.16	0.265796	Indirect	2003-2004	[Yan et al., 2005]	[831]
B1861	Grassland	92.47	32	0.398952	Indirect	2003-2004	[Yan et al., 2005]	[831]
B1862	Grassland	91.94	32.23	0.864086	Indirect	2003-2004	[Yan et al., 2005]	[831]
B1863	Grassland	92.05	31.63	1.33784	Indirect	2003-2004	[Yan et al., 2005]	[831]
B1864	Grassland	105.017	37.55	0.17745	Direct	2011	[Yang et al., 2014]	[836]
B1865	Grassland	105.017	37.55	0.187172	Direct	2011	[Yang et al., 2014]	[836]
B1866	Grassland	105.017	37.55	0.197563	Direct	2011	[Yang et al., 2014]	[836]
B1867	Grassland	105.017	37.55	0.202641	Direct	2011	[Yang et al., 2014]	[836]
B1868	Grassland	105.017	37.55	0.619729	Direct	2011	[Yang et al., 2014]	[836]
B1869	Grassland	92.941	34.8254	0.181714	Indirect	2006	[Yang et al., 2009]	[839]
B1870	Grassland	92.9441	34.8152	0.203276	Indirect	2006	[Yang et al., 2009]	[839]
B1871	Grassland	92.9427	34.8235	1.72653	Indirect	2006	[Yang et al., 2009]	[839]
B1872	Grassland	102.512	33.25	0.016453	Indirect	2013	[Yang et al., 2014]	[844]
B1873	Grassland	102.56	33.7133	0.016766	Indirect	2013	[Yang et al., 2014]	[844]
B1874	Grassland	102.149	33.41	0.021012	Indirect	2013	[Yang et al., 2014]	[844]
B1875	Grassland	102.673	33.1257	0.022066	Indirect	2013	[Yang et al., 2014]	[844]
B1876	Grassland	102.963	33.1267	0.022902	Indirect	2013	[Yang et al., 2014]	[844]
B1877	Grassland	102.349	33.2478	0.023963	Indirect	2013	[Yang et al., 2014]	[844]
B1878	Grassland	95.77	36.46	2.38777	Indirect	2010	[Yang, 2012]	[848]
B1879	Grassland	85.38	29.33	0.095107	Indirect	2010	[Yang, 2012]	[848]
B1880	Grassland	86.16	28.55	0.271471	Indirect	2010	[Yang, 2012]	[848]
B1881	Grassland	86.35	28.75	0.271774	Indirect	2010	[Yang, 2012]	[848]
B1882	Grassland	88.54	29.16	0.308754	Indirect	2010	[Yang, 2012]	[848]
B1883	Grassland	99.88	35.78	0.398617	Indirect	2010	[Yang, 2012]	[848]
B1884	Grassland	91.07	30.49	0.406355	Indirect	2010	[Yang, 2012]	[848]
B1885	Grassland	85.9	29.43	0.49036	Indirect	2010	[Yang, 2012]	[848]
B1886	Grassland	87.19	28.65	0.755847	Indirect	2010	[Yang, 2012]	[848]
B1887	Grassland	86.51	29.48	0.842247	Indirect	2010	[Yang, 2012]	[848]
B1888	Grassland	87.43	28.92	1.00234	Indirect	2010	[Yang, 2012]	[848]
B1889	Grassland	99.93	35.66	1.24231	Indirect	2010	[Yang, 2012]	[848]
B1890	Grassland	99.65	35.83	1.32742	Indirect	2010	[Yang, 2012]	[848]
B1891	Grassland	90.47	30.07	1.63115	Indirect	2010	[Yang, 2012]	[848]
B1892	Grassland	99.96	35.88	2.29801	Indirect	2010	[Yang, 2012]	[848]
B1893	Grassland	86.67	28.6	2.38395	Indirect	2010	[Yang, 2012]	[848]
B1894	Grassland	87.85	29.05	2.87157	Indirect	2010	[Yang, 2012]	[848]
B1895	Grassland	93.82	35.52	0.105933	Indirect	2010	[Yang, 2012]	[848]
B1896	Grassland	94.34	35.78	0.24666	Indirect	2010	[Yang, 2012]	[848]
B1897	Grassland	99.16	35.36	0.554643	Indirect	2010	[Yang, 2012]	[848]
B1898	Grassland	92.47	34.24	0.691299	Indirect	2010	[Yang, 2012]	[848]
B1899	Grassland	92.99	35.07	1.02285	Indirect	2010	[Yang, 2012]	[848]
B1900	Grassland	97.4	33.34	1.08361	Indirect	2010	[Yang, 2012]	[848]
B1901	Grassland	96.43	32.34	2.00468	Indirect	2010	[Yang, 2012]	[848]
B1902	Grassland	96.43	31.42	1.54415	Indirect	2010	[Yang, 2012]	[848]
B1903	Grassland	97.27	30.27	1.89632	Indirect	2010	[Yang, 2012]	[848]
B1904	Grassland	97.08	30.61	2.03177	Indirect	2010	[Yang, 2012]	[848]
B1905	Grassland	96.72	29.64	2.97993	Indirect	2010	[Yang, 2012]	[848]
B1906	Grassland	101.313	37.6211	0.5105	Direct	2009-2012	[Yang et al., 2014]	[852]
B1907	Grassland	101.298	37.6213	0.558	Direct	2009-2012	[Yang et al., 2014]	[852]
B1908	Grassland	101.258	37.6891	0.5988	Direct	2009-2012	[Yang et al., 2014]	[852]
B1909	Grassland	101.312	37.6125	0.7091	Direct	2009-2012	[Yang et al., 2014]	[852]
B1910	Grassland	119.8	49.52	0.1602	Direct	2001-2005	[Yang et al., 2010]	[857]
B1911	Grassland	119.97	49.33	0.17883	Direct	2001-2005	[Yang et al., 2010]	[857]
B1912	Grassland	119.79	49.62	0.50229	Direct	2001-2005	[Yang et al., 2010]	[857]
B1913	Grassland	120.06	49.4	0.614385	Direct	2001-2005	[Yang et al., 2010]	[857]
B1914	Grassland	120.06	49.47	0.6966	Direct	2001-2005	[Yang et al., 2010]	[857]
B1915	Grassland	114.43	43.92	0.05643	Direct	2001-2005	[Yang et al., 2010]	[857]
B1916	Grassland	115.43	43.91	0.0603	Direct	2001-2005	[Yang et al., 2010]	[857]
B1917	Grassland	114.75	43.96	0.070875	Direct	2001-2005	[Yang et al., 2010]	[857]
B1918	Grassland	113.6	42.59	0.07128	Direct	2001-2005	[Yang et al., 2010]	[857]
B1919	Grassland	112.49	42.46	0.078435	Direct	2001-2005	[Yang et al., 2010]	[857]
B1920	Grassland	90.18	46.11	0.09009	Direct	2001-2005	[Yang et al., 2010]	[857]
B1921	Grassland	86.82	47.53	0.098415	Direct	2001-2005	[Yang et al., 2010]	[857]
B1922	Grassland	114.22	43.88	0.107055	Direct	2001-2005	[Yang et al., 2010]	[857]
B1923	Grassland	107.93	39.15	0.10881	Direct	2001-2005	[Yang et al., 2010]	[857]
B1924	Grassland	119.73	49.29	0.115965	Direct	2001-2005	[Yang et al., 2010]	[857]
B1925	Grassland	108.64	39.76	0.116595	Direct	2001-2005	[Yang et al., 2010]	[857]
B1926	Grassland	86.18	47.28	0.12492	Direct	2001-2005	[Yang et al., 2010]	[857]
B1927	Grassland	111.82	41.76	0.129285	Direct	2001-2005	[Yang et al., 2010]	[857]
B1928	Grassland	119.79	48.89	0.136935	Direct	2001-2005	[Yang et al., 2010]	[857]
B1929	Grassland	117.13	49.21	0.139725	Direct	2001-2005	[Yang et al., 2010]	[857]
B1930	Grassland	108.2	39.32	0.14157	Direct	2001-2005	[Yang et al., 2010]	[857]
B1931	Grassland	116.79	48.81	0.14427	Direct	2001-2005	[Yang et al., 2010]	[857]
B1932	Grassland	114.16	43.86	0.144765	Direct	2001-2005	[Yang et al., 2010]	[857]
B1933	Grassland	89.49	47.06	0.146925	Direct	2001-2005	[Yang et al., 2010]	[857]
B1934	Grassland	110.69	41.52	0.15039	Direct	2001-2005	[Yang et al., 2010]	[857]
B1935	Grassland	87.75	47.73	0.156015	Direct	2001-2005	[Yang et al., 2010]	[857]
B1936	Grassland	113.03	42.2	0.157455	Direct	2001-2005	[Yang et al., 2010]	[857]
B1937	Grassland	119.19	49.28	0.15777	Direct	2001-2005	[Yang et al., 2010]	[857]
B1938	Grassland	86.91	48.81	0.158265	Direct	2001-2005	[Yang et al., 2010]	[857]
B1939	Grassland	111.9	41.83	0.1674	Direct	2001-2005	[Yang et al., 2010]	[857]
B1940	Grassland	118.4	49.49	0.17559	Direct	2001-2005	[Yang et al., 2010]	[857]
B1941	Grassland	112.78	42.63	0.17685	Direct	2001-2005	[Yang et al., 2010]	[857]
B1942	Grassland	90.05	46.44	0.18045	Direct	2001-2005	[Yang et al., 2010]	[857]
B1943	Grassland	87.01	48.07	0.184185	Direct	2001-2005	[Yang et al., 2010]	[857]
B1944	Grassland	116.91	45.27	0.184725	Direct	2001-2005	[Yang et al., 2010]	[857]
B1945	Grassland	115.89	43.94	0.19098	Direct	2001-2005	[Yang et al., 2010]	[857]
B1946	Grassland	119.65	48.48	0.215955	Direct	2001-2005	[Yang et al., 2010]	[857]
B1947	Grassland	111.79	41.74	0.217575	Direct	2001-2005	[Yang et al., 2010]	[857]
B1948	Grassland	120.91	44.39	0.222345	Direct	2001-2005	[Yang et al., 2010]	[857]
B1949	Grassland	119.22	48.84	0.22905	Direct	2001-2005	[Yang et al., 2010]	[857]
B1950	Grassland	117.11	49.49	0.2313	Direct	2001-2005	[Yang et al., 2010]	[857]
B1951	Grassland	120.51	44.35	0.23508	Direct	2001-2005	[Yang et al., 2010]	[857]
B1952	Grassland	121.18	44.47	0.23589	Direct	2001-2005	[Yang et al., 2010]	[857]
B1953	Grassland	118.7	48.76	0.242055	Direct	2001-2005	[Yang et al., 2010]	[857]
B1954	Grassland	117.39	48.44	0.243	Direct	2001-2005	[Yang et al., 2010]	[857]
B1955	Grassland	116.6	43.75	0.246105	Direct	2001-2005	[Yang et al., 2010]	[857]
B1956	Grassland	118.21	49.49	0.247185	Direct	2001-2005	[Yang et al., 2010]	[857]
B1957	Grassland	116.68	43.55	0.251505	Direct	2001-2005	[Yang et al., 2010]	[857]
B1958	Grassland	112.16	42.09	0.26091	Direct	2001-2005	[Yang et al., 2010]	[857]
B1959	Grassland	115.85	43.93	0.26181	Direct	2001-2005	[Yang et al., 2010]	[857]
B1960	Grassland	90.01	46.54	0.262305	Direct	2001-2005	[Yang et al., 2010]	[857]
B1961	Grassland	111.95	41.87	0.26955	Direct	2001-2005	[Yang et al., 2010]	[857]
B1962	Grassland	120.76	44.75	0.27639	Direct	2001-2005	[Yang et al., 2010]	[857]
B1963	Grassland	116.5	43.82	0.28413	Direct	2001-2005	[Yang et al., 2010]	[857]
B1964	Grassland	116.11	43.74	0.288045	Direct	2001-2005	[Yang et al., 2010]	[857]
B1965	Grassland	116.91	45.41	0.29583	Direct	2001-2005	[Yang et al., 2010]	[857]
B1966	Grassland	86.65	47.13	0.29934	Direct	2001-2005	[Yang et al., 2010]	[857]
B1967	Grassland	83.65	45.59	0.3033	Direct	2001-2005	[Yang et al., 2010]	[857]
B1968	Grassland	119.54	49.05	0.309465	Direct	2001-2005	[Yang et al., 2010]	[857]
B1969	Grassland	83.9	45.51	0.31401	Direct	2001-2005	[Yang et al., 2010]	[857]
B1970	Grassland	83.56	45.79	0.32382	Direct	2001-2005	[Yang et al., 2010]	[857]
B1971	Grassland	117.46	44.72	0.336195	Direct	2001-2005	[Yang et al., 2010]	[857]
B1972	Grassland	86.52	46.97	0.34083	Direct	2001-2005	[Yang et al., 2010]	[857]
B1973	Grassland	117.04	45.59	0.353385	Direct	2001-2005	[Yang et al., 2010]	[857]
B1974	Grassland	115.91	44.08	0.385425	Direct	2001-2005	[Yang et al., 2010]	[857]
B1975	Grassland	84.11	46.24	0.396315	Direct	2001-2005	[Yang et al., 2010]	[857]
B1976	Grassland	115.31	43.9	0.40842	Direct	2001-2005	[Yang et al., 2010]	[857]
B1977	Grassland	117.35	44.5	0.427365	Direct	2001-2005	[Yang et al., 2010]	[857]
B1978	Grassland	118.54	46.27	0.43326	Direct	2001-2005	[Yang et al., 2010]	[857]
B1979	Grassland	116.13	43.54	0.4383	Direct	2001-2005	[Yang et al., 2010]	[857]
B1980	Grassland	116.36	43.89	0.441585	Direct	2001-2005	[Yang et al., 2010]	[857]
B1981	Grassland	116.29	43.93	0.446805	Direct	2001-2005	[Yang et al., 2010]	[857]
B1982	Grassland	117.69	44.61	0.460395	Direct	2001-2005	[Yang et al., 2010]	[857]
B1983	Grassland	117.17	43.48	0.476415	Direct	2001-2005	[Yang et al., 2010]	[857]
B1984	Grassland	116.76	43.48	0.51273	Direct	2001-2005	[Yang et al., 2010]	[857]
B1985	Grassland	118.46	49.49	0.56835	Direct	2001-2005	[Yang et al., 2010]	[857]
B1986	Grassland	118.1	48.2	0.628245	Direct	2001-2005	[Yang et al., 2010]	[857]
B1987	Grassland	118.6	48.41	0.727065	Direct	2001-2005	[Yang et al., 2010]	[857]
B1988	Grassland	117.74	44.63	0.769275	Direct	2001-2005	[Yang et al., 2010]	[857]
B1989	Grassland	117.75	44.6	0.848025	Direct	2001-2005	[Yang et al., 2010]	[857]
B1990	Grassland	119.5	46.6	0.86013	Direct	2001-2005	[Yang et al., 2010]	[857]
B1991	Grassland	119.3	47.65	0.948645	Direct	2001-2005	[Yang et al., 2010]	[857]
B1992	Grassland	85.71	47.22	0.991665	Direct	2001-2005	[Yang et al., 2010]	[857]
B1993	Grassland	112.03	43.58	0.03474	Direct	2001-2005	[Yang et al., 2010]	[857]
B1994	Grassland	112.29	43.28	0.047475	Direct	2001-2005	[Yang et al., 2010]	[857]
B1995	Grassland	112.63	43.78	0.04896	Direct	2001-2005	[Yang et al., 2010]	[857]
B1996	Grassland	107.52	39.25	0.070965	Direct	2001-2005	[Yang et al., 2010]	[857]
[truncated: 639 more rows]

## Sheet: Appx.S4
Appx. S4 Locations (longitude, latitude), ecosystem type and soil organic carbon density (SOC, kg C m–2) in 0–20 cm of the sampled sites
These field-measured data from papers published from 2004 to 2014
Method*:samples which we got the carbon density directly from the papers, we defined the estimation method was “Direct”, while samples which we got some variables and used equation to estimate the carbon density, we defined the estimation method was “Indirect”
Site	Type	Longitude	Latitude	SOC (kg C m–2)	Method*	Investigation time	Reference	Reference Number
S0001	Forest	109.39	36.82	1.62162	Direct	2011	[Ai et al., 2014]	[1]
S0002	Forest	109.33	36.75	1.75135	Direct	2011	[Ai et al., 2014]	[1]
S0003	Forest	109.25	36.75	1.92432	Direct	2011	[Ai et al., 2014]	[1]
S0004	Forest	109.27	36.76	2.98378	Direct	2011	[Ai et al., 2014]	[1]
S0005	Forest	113.05	28.9167	2.427	Direct	2012	[Ai et al., 2014]	[1]
S0006	Forest	108.529	36.0485	4.93677	Direct	2005	[Deng et al., 2013]	[100]
S0007	Forest	108.529	36.0494	4.97621	Direct	2005	[Deng et al., 2013]	[100]
S0008	Forest	108.525	36.0543	5.11964	Direct	2005	[Deng et al., 2013]	[100]
S0009	Forest	117.95	26.467	2.291	Direct	2005	[Zhong, 2007]	[1003]
S0010	Forest	117.95	26.467	2.382	Direct	2005	[Zhong, 2007]	[1003]
S0011	Forest	117.95	26.467	2.429	Direct	2005	[Zhong, 2007]	[1003]
S0012	Forest	117.95	26.467	2.458	Direct	2005	[Zhong, 2007]	[1003]
S0013	Forest	119.7	30.2333	3.64134	Indirect	2005	[Zhou et al., 2011]	[1007]
S0014	Forest	119.7	30.2333	3.81248	Indirect	2005	[Zhou et al., 2011]	[1007]
S0015	Forest	119.7	30.2333	3.97639	Indirect	2005	[Zhou et al., 2011]	[1007]
S0016	Forest	119.7	30.2333	4.31961	Indirect	2005	[Zhou et al., 2011]	[1007]
S0017	Forest	119.7	30.2333	6.91162	Indirect	2005	[Zhou et al., 2011]	[1007]
S0018	Forest	119.7	30.2333	3.37244	Indirect	2003-2004	[Zhou et al, 2006]	[1008]
S0019	Forest	87.7024	40.621	0.825552	Indirect	2009	[Zhou et al., 2010]	[1009]
S0020	Forest	87.6214	40.6883	1.05933	Indirect	2009	[Zhou et al., 2010]	[1009]
S0021	Forest	128.108	42.4209	3.82642	Indirect	2011-2012	[Zhou et al., 2014]	[1016]
S0022	Forest	128.312	42.1914	5.77434	Indirect	2011-2012	[Zhou et al., 2014]	[1016]
S0023	Forest	128.095	42.3993	7.59598	Indirect	2011-2012	[Zhou et al., 2014]	[1016]
S0024	Forest	128.13	42.35	4.05	Direct	2003	[Zhu et al., 2011]	[1022]
S0025	Forest	128.09	42.17	4.27	Direct	2003	[Zhu et al., 2011]	[1022]
S0026	Forest	128.06	42.07	5.38	Direct	2003	[Zhu et al., 2011]	[1022]
S0027	Forest	113.79	22.69	2.1216	Direct	2005	[Zhu et al., 2011]	[1024]
S0028	Forest	114.16	22.87	3.5312	Direct	2005	[Zhu et al., 2011]	[1024]
S0029	Forest	113.67	23.05	3.8472	Direct	2005	[Zhu et al., 2011]	[1024]
S0030	Forest	114.06	22.75	4.04	Direct	2005	[Zhu et al., 2011]	[1024]
S0031	Forest	114.01	23.02	4.5928	Direct	2005	[Zhu et al., 2011]	[1024]
S0032	Forest	113.54	22.68	4.6408	Direct	2005	[Zhu et al., 2011]	[1024]
S0033	Forest	113.75	22.78	4.772	Direct	2005	[Zhu et al., 2011]	[1024]
S0034	Forest	113.85	22.81	4.7776	Direct	2005	[Zhu et al., 2011]	[1024]
S0035	Forest	118.3	35.25	2.34726	Indirect	2006	[Zhu, 2007]	[1026]
S0036	Forest	118.3	35.25	2.75082	Indirect	2006	[Zhu, 2007]	[1026]
S0037	Forest	118.3	35.25	2.86543	Indirect	2006	[Zhu, 2007]	[1026]
S0038	Forest	118.3	35.25	2.987	Indirect	2006	[Zhu, 2007]	[1026]
S0039	Forest	114.45	24.55	4.671	Direct	2010-2011	[Di et al., 2012]	[103]
S0040	Forest	114.45	24.56	5.816	Direct	2010-2011	[Di et al., 2012]	[103]
S0041	Forest	114.48	24.58	6.013	Direct	2010-2011	[Di et al., 2012]	[103]
S0042	Forest	114.44	24.52	6.368	Direct	2010-2011	[Di et al., 2012]	[103]
S0043	Forest	119.2	32.1167	3.216	Direct	2012	[Zhu, 2013]	[1030]
S0044	Forest	119.2	32.1167	3.415	Direct	2012	[Zhu, 2013]	[1030]
S0045	Forest	119.2	32.1167	4.187	Direct	2012	[Zhu, 2013]	[1030]
S0046	Forest	119.2	32.1167	4.623	Direct	2012	[Zhu, 2013]	[1030]
S0047	Forest	109.513	36.5353	2.11829	Indirect	2009	[Zou, 2012]	[1035]
S0048	Forest	109.557	36.4528	4.59135	Indirect	2009	[Zou, 2012]	[1035]
S0049	Forest	111.31	39.19	1.42683	Indirect	2010	[Zou, 2012]	[1035]
S0050	Forest	111.31	39.19	1.72449	Indirect	2010	[Zou, 2012]	[1035]
S0051	Forest	106.95	26.99	4.56	Direct	2010	[Ding et al., 2012]	[106]
S0052	Forest	107.01	26.95	7.63	Direct	2010	[Ding et al., 2012]	[106]
S0053	Forest	122.22	42.78	0.502717	Direct	2007	[Bai et al., 2008]	[11]
S0054	Forest	122.25	42.78	0.522472	Direct	2007	[Bai et al., 2008]	[11]
S0055	Forest	122.24	42.79	1.11236	Direct	2007	[Bai et al., 2008]	[11]
S0056	Forest	118.22	25.64	1.00701	Direct	2010-2011	[Dong, 2012]	[114]
S0057	Forest	118.12	25.65	2.01854	Direct	2010-2011	[Dong, 2012]	[114]
S0058	Forest	118.21	25.68	4.61063	Direct	2010-2011	[Dong, 2012]	[114]
S0059	Forest	118.29	25.66	5.00651	Direct	2010-2011	[Dong, 2012]	[114]
S0060	Forest	118.24	25.69	5.10483	Direct	2010-2011	[Dong, 2012]	[114]
S0061	Forest	118.09	25.64	5.69254	Direct	2010-2011	[Dong, 2012]	[114]
S0062	Forest	118.15	25.69	5.86018	Direct	2010-2011	[Dong, 2012]	[114]
S0063	Forest	118.07	25.71	5.90956	Direct	2010-2011	[Dong, 2012]	[114]
S0064	Forest	118.32	25.65	6.06081	Direct	2010-2011	[Dong, 2012]	[114]
S0065	Forest	118.19	25.72	6.76699	Direct	2010-2011	[Dong, 2012]	[114]
S0066	Forest	118.24	25.65	6.99117	Direct	2010-2011	[Dong, 2012]	[114]
S0067	Forest	118.18	25.65	8.964	Direct	2010-2011	[Dong, 2012]	[114]
S0068	Forest	111.48	38.75	1.01903	Direct	2009	[Dong et al., 2014]	[122]
S0069	Forest	111.69	38.82	1.23584	Direct	2009	[Dong et al., 2014]	[122]
S0070	Forest	114.783	27.6	2.62	Direct	2009	[Du, 2010]	[130]
S0071	Forest	114.783	27.6	2.97	Direct	2009	[Du, 2010]	[130]
S0072	Forest	114.783	27.6	3.21	Direct	2009	[Du, 2010]	[130]
S0073	Forest	114.783	27.6	3.56	Direct	2009	[Du, 2010]	[130]
S0074	Forest	114.783	27.6	3.62	Direct	2009	[Du, 2010]	[130]
S0075	Forest	113.99	30.01	6.97741	Indirect	2010	[Du et al., 2013]	[131]
S0076	Forest	114.22	28.69	4.49192	Indirect	2010	[Du et al., 2013]	[131]
S0077	Forest	114.97	29.85	4.79059	Indirect	2010	[Du et al., 2013]	[131]
S0078	Forest	116.27	29.36	6.20356	Indirect	2010	[Du et al., 2013]	[131]
S0079	Forest	115.21	28.75	6.22459	Indirect	2010	[Du et al., 2013]	[131]
S0080	Forest	115.47	29.34	6.52835	Indirect	2010	[Du et al., 2013]	[131]
S0081	Forest	114.05	29.64	6.6741	Indirect	2010	[Du et al., 2013]	[131]
S0082	Forest	116.86	28.72	6.67532	Indirect	2010	[Du et al., 2013]	[131]
S0083	Forest	115.92	29.12	6.95757	Indirect	2010	[Du et al., 2013]	[131]
S0084	Forest	114.69	29.02	7.16062	Indirect	2010	[Du et al., 2013]	[131]
S0085	Forest	116.48	28.75	7.19741	Indirect	2010	[Du et al., 2013]	[131]
S0086	Forest	115.98	29.53	3.48	Direct	2010	[Du et al., 2011]	[132]
S0087	Forest	115.87	29.63	3.57	Direct	2010	[Du et al., 2011]	[132]
S0088	Forest	115.92	29.66	3.63	Direct	2010	[Du et al., 2011]	[132]
S0089	Forest	116.13	29.61	4.16	Direct	2010	[Du et al., 2011]	[132]
S0090	Forest	115.94	29.57	4.41	Direct	2010	[Du et al., 2011]	[132]
S0091	Forest	115.89	29.46	4.95	Direct	2010	[Du et al., 2011]	[132]
S0092	Forest	116.03	29.51	5.13	Direct	2010	[Du et al., 2011]	[132]
S0093	Forest	116.05	29.48	5.24	Direct	2010	[Du et al., 2011]	[132]
S0094	Forest	116.08	29.64	5.51	Direct	2010	[Du et al., 2011]	[132]
S0095	Forest	115.93	29.45	5.53	Direct	2010	[Du et al., 2011]	[132]
S0096	Forest	116.02	29.55	5.7	Direct	2010	[Du et al., 2011]	[132]
S0097	Forest	118.15	27.05	4.675	Direct	2011	[Fan, 2011]	[139]
S0098	Forest	118.15	27.05	5.203	Direct	2011	[Fan, 2011]	[139]
S0099	Forest	118.15	27.05	6.023	Direct	2011	[Fan, 2011]	[139]
S0100	Forest	117.725	26.5131	4.096	Direct	2011	[Fang, 2013]	[142]
S0101	Forest	94.26	29.69	5.26884	Indirect	2005	[Fang and Xiang, 2008]	[144]
S0102	Forest	112.55	23.1667	2.87	Direct	2001	[Fang et al., 2004]	[147]
S0103	Forest	112.55	23.1667	3.12	Direct	2001	[Fang et al., 2004]	[147]
S0104	Forest	112.55	23.1667	3.22	Direct	2001	[Fang et al., 2004]	[147]
S0105	Forest	112.55	23.1667	4.18	Direct	2001	[Fang et al., 2004]	[147]
S0106	Forest	112.55	23.1667	5	Direct	2001	[Fang et al., 2004]	[147]
S0107	Forest	112.55	23.1667	5.1	Direct	2001	[Fang et al., 2004]	[147]
S0108	Forest	119.76	30.61	3.8016	Indirect	2010	[Fu et al., 2014]	[153]
S0109	Forest	119.45	30.76	4.3758	Indirect	2010	[Fu et al., 2014]	[153]
S0110	Forest	119.36	30.43	4.8114	Indirect	2010	[Fu et al., 2014]	[153]
S0111	Forest	106.26	38.53	7.40816	Direct	2012	[Gao et al., 2013]	[157]
S0112	Forest	106.35	38.49	8.38775	Direct	2012	[Gao et al., 2013]	[157]
S0113	Forest	106.22	38.02	6.91836	Direct	2012	[Gao et al., 2013]	[157]
S0114	Forest	106.62	35.55	2.93877	Direct	2012	[Gao et al., 2013]	[157]
S0115	Forest	106.23	36.04	8.87755	Direct	2012	[Gao, 2013]	[157]
S0116	Forest	106.26	38.491	7.67556	Indirect	2012	[Gao et al., 2014]	[163]
S0117	Forest	106.26	38.491	5.5121	Indirect	2012	[Gao et al., 2014]	[163]
S0118	Forest	106.26	38.491	9.07363	Indirect	2012	[Gao et al., 2014]	[163]
S0119	Forest	106.26	38.491	6.12132	Indirect	2012	[Gao et al., 2014]	[163]
S0120	Forest	104.82	26.46	7.67	Direct	2009	[Gao et al., 2014]	[166]
S0121	Forest	111.24	30.94	3.13259	Indirect	2010	[Ge et al., 2012]	[168]
S0122	Forest	110.04	31.12	6.12606	Indirect	2010	[Ge et al., 2012]	[168]
S0123	Forest	110.69	30.76	9.66003	Indirect	2010	[Ge et al., 2012]	[168]
S0124	Forest	107.81	35.15	1.45	Direct	2009-2010	[Ge, 2011]	[169]
S0125	Forest	107.81	35.15	2.1	Direct	2009-2010	[Ge, 2011]	[169]
S0126	Forest	107.81	35.15	2.11	Direct	2009-2010	[Ge, 2011]	[169]
S0127	Forest	117.54	27.67	6.72043	Direct	2008	[Bu et al., 2012]	[17]
S0128	Forest	117.69	27.76	7.09677	Direct	2008	[Bu et al., 2012]	[17]
S0129	Forest	117.82	27.85	9.4086	Direct	2008	[Bu et al., 2012]	[17]
S0130	Forest	116.02	40.3598	4.1789	Indirect	2005	[Geng et al., 2007]	[173]
S0131	Forest	109.87	26.82	3.181	Direct	2010	[Gong et al., 2011]	[174]
S0132	Forest	109.93	26.88	3.614	Direct	2010	[Gong et al., 2011]	[174]
S0133	Forest	109.82	26.97	3.884	Direct	2010	[Gong et al., 2011]	[174]
S0134	Forest	104.66	35.57	2.08975	Indirect	2003	[Gong et al., 2006]	[175]
S0135	Forest	103.81	28.72	4.42962	Indirect	2007	[Gong et al., 2008]	[176]
S0136	Forest	103.79	28.85	8.38851	Indirect	2007	[Gong et al., 2008]	[176]
S0137	Forest	103.79	28.69	9.23416	Indirect	2007	[Gong et al., 2008]	[176]
S0138	Forest	103.81	28.55	10.4864	Indirect	2007	[Gong et al., 2008]	[176]
S0139	Forest	102.78	23.03	2.70278	Indirect	2013	[Gu et al., 2014]	[178]
S0140	Forest	102.95	22.89	3.66945	Indirect	2013	[Gu et al., 2014]	[178]
S0141	Forest	103.03	23.18	4.04848	Indirect	2013	[Gu et al., 2014]	[178]
S0142	Forest	110.905	21.4636	0.542872	Direct	2006	[Gu, 2007]	[179]
S0143	Forest	110.905	21.4636	1.25472	Direct	2006	[Gu, 2007]	[179]
S0144	Forest	110.905	21.4636	3.29995	Indirect	2006	[Gu, 2007]	[179]
S0145	Forest	110.905	21.4636	3.48461	Indirect	2006	[Gu, 2007]	[179]
S0146	Forest	110.905	21.4636	3.55105	Indirect	2006	[Gu, 2007]	[179]
S0147	Forest	110.905	21.4636	5.08324	Indirect	2006	[Gu, 2007]	[179]
S0148	Forest	109.475	19.5297	2.39432	Indirect	2011	[Guan et al., 2012]	[182]
S0149	Forest	109.475	19.5297	2.71401	Indirect	2011	[Guan et al., 2012]	[182]
S0150	Forest	109.475	19.5297	2.84485	Indirect	2011	[Guan et al., 2012]	[182]
S0151	Forest	109.475	19.5297	3.67108	Indirect	2011	[Guan et al., 2012]	[182]
S0152	Forest	114.783	27.6	3.03928	Indirect	2009	[Guo et al., 2014]	[183]
S0153	Forest	114.783	27.6	3.86141	Indirect	2009	[Guo et al., 2014]	[183]
S0154	Forest	114.783	27.6	4.4713	Indirect	2009	[Guo et al., 2014]	[183]
S0155	Forest	117.81	26.28	3.93	Direct	2005	[Guo et al., 2006]	[184]
S0156	Forest	117.92	26.63	4.51	Direct	2005	[Guo et al., 2006]	[184]
S0157	Forest	118.29	27.03	3.50784	Direct	2002	[Guo et al., 2006]	[185]
S0158	Forest	118.55	26.65	3.6765	Direct	2002	[Guo et al., 2006]	[185]
S0159	Forest	111.992	23.42	5.4952	Direct	2008	[Guo et al., 2009]	[186]
S0160	Forest	112.02	23.45	5.5872	Direct	2008	[Guo et al., 2009]	[186]
S0161	Forest	117.45	26.55	5.65742	Direct	2012	[Guo et al., 2014]	[188]
S0162	Forest	117.59	26.58	5.80984	Direct	2012	[Guo et al., 2014]	[188]
S0163	Forest	117.15	26.66	7.98844	Direct	2012	[Guo et al., 2014]	[188]
S0164	Forest	117.62	26.83	10.0273	Direct	2012	[Guo et al., 2014]	[188]
S0165	Forest	117.29	26.65	10.3804	Direct	2012	[Guo et al., 2014]	[188]
S0166	Forest	121.4	31.73	2.85249	Direct	2010	[Guo et al., 2013]	[191]
S0167	Forest	121.46	30.92	4.94904	Direct	2010	[Guo et al., 2013]	[191]
S0168	Forest	102.83	22.95	2.59123	Indirect	2008	[Guo, 2010]	[196]
S0169	Forest	103.19	23.35	3.18376	Indirect	2008	[Guo, 2010]	[196]
S0170	Forest	103.04	23.05	3.50032	Indirect	2008	[Guo, 2010]	[196]
S0171	Forest	101.82	22.98	3.91251	Indirect	2008	[Guo, 2010]	[196]
S0172	Forest	102.25	22.98	2.57318	Indirect	2008	[Guo, 2010]	[196]
S0173	Forest	121.51	50.84	5.01	Direct	2007-2008	[Hai, 2009]	[199]
S0174	Forest	121.512	50.83	5.01099	Direct	2007-2008	[Hai, 2009]	[199]
S0175	Forest	121.51	50.83	6.09	Direct	2007-2008	[Hai, 2009]	[199]
S0176	Forest	121.514	50.82	6.52747	Direct	2007-2008	[Hai, 2009]	[199]
S0177	Forest	121.503	50.82	6.52747	Direct	2007-2008	[Hai, 2009]	[199]
S0178	Forest	121.511	50.85	11.7692	Direct	2007-2008	[Hai, 2009]	[199]
S0179	Forest	121.509	50.84	13.4835	Direct	2007-2008	[Hai, 2009]	[199]
S0180	Forest	110.38	38.79	0.82	Direct	2007	[Han et al., 2010]	[202]
S0181	Forest	108.53	36.08	4.92108	Indirect	2008	[Han et al., 2010]	[204]
S0182	Forest	108.53	36.08	5.51794	Indirect	2008	[Han et al., 2010]	[204]
S0183	Forest	108.53	36.08	5.76882	Indirect	2008	[Han et al., 2010]	[204]
S0184	Forest	108.53	36.08	6.19879	Indirect	2008	[Han et al., 2010]	[204]
S0185	Forest	120.72	42.93	0.7954	Direct	2011	[Han et al., 2014]	[205]
S0186	Forest	119.88	31.26	2.63734	Indirect	2011	[Han et al., 2013]	[207]
S0187	Forest	109.25	37.21	1	Direct	2010	[Han et al., 2012]	[210]
S0188	Forest	108.94	36.81	1.14	Direct	2010	[Han et al., 2012]	[210]
S0189	Forest	108.34	37.06	1.29	Direct	2010	[Han et al., 2012]	[210]
S0190	Forest	108.79	36.86	1.45	Direct	2010	[Han et al., 2012]	[210]
S0191	Forest	110.293	37.7765	0.522265	Indirect	2012	[Hao, 2013]	[212]
S0192	Forest	110.264	37.7747	0.610347	Indirect	2012	[Hao, 2013]	[212]
S0193	Forest	110.224	37.8394	0.774197	Indirect	2012	[Hao, 2013]	[212]
S0194	Forest	107.483	24.983	7.072	Direct	2007	[He et al., 2009]	[214]
S0195	Forest	107.483	24.983	7.394	Direct	2007	[He et al., 2009]	[214]
S0196	Forest	107.483	24.983	8.292	Direct	2007	[He et al., 2009]	[214]
S0197	Forest	108.35	22.9667	3.138	Direct	2005	[He et al., 2009]	[215]
S0198	Forest	108.35	22.9667	3.605	Direct	2005	[He et al., 2009]	[215]
S0199	Forest	108.35	22.9667	3.747	Direct	2005	[He et al., 2009]	[215]
S0200	Forest	107.917	24.8333	2.99	Direct	2010	[He, 2012]	[217]
S0201	Forest	107.917	24.8333	3.362	Direct	2010	[He, 2012]	[217]
S0202	Forest	107.917	24.8333	4.619	Direct	2010	[He, 2012]	[217]
S0203	Forest	108.319	24.7404	5.506	Direct	2010	[He, 2012]	[217]
S0204	Forest	108.02	25.14	6.285	Direct	2010	[He, 2012]	[217]
S0205	Forest	108.332	24.7409	6.425	Direct	2010	[He, 2012]	[217]
S0206	Forest	108.331	24.7358	6.799	Direct	2010	[He, 2012]	[217]
S0207	Forest	108.06	25.17	8.81	Direct	2010	[He, 2012]	[217]
S0208	Forest	107.98	25.12	11.212	Direct	2010	[He, 2012]	[217]
S0209	Forest	106.87	22.04	10.4827	Direct	2011	[He et al., 2012]	[225]
S0210	Forest	106.88	22.05	11.2438	Direct	2011	[He et al., 2012]	[225]
S0211	Forest	118.452	26.2433	2.0653	Direct	2008	[Hong, 2009]	[228]
S0212	Forest	116.651	25.1728	2.5099	Direct	2008	[Hong, 2009]	[228]
S0213	Forest	117.351	27.3175	3.0775	Direct	2008	[Hong, 2009]	[228]
S0214	Forest	116.384	26.1386	3.7974	Direct	2008	[Hong, 2009]	[228]
S0215	Forest	117.802	27.2756	4.1749	Direct	2008	[Hong, 2009]	[228]
S0216	Forest	117.725	26.5131	3.47797	Indirect	2009	[Cai, 2010]	[23]
S0217	Forest	103.878	31.695	2.89	Direct	2005	[Hu, 2006]	[231]
S0218	Forest	103.897	31.695	3.38	Direct	2005	[Hu, 2006]	[231]
S0219	Forest	103.89	31.6833	4.54	Direct	2005	[Hu, 2006]	[231]
S0220	Forest	103.897	31.6875	6.88	Direct	2005	[Hu, 2006]	[231]
S0221	Forest	103.9	31.7	2.88415	Indirect	2011	[Hu and Liu, 2013]	[232]
S0222	Forest	103.9	31.7	3.3499	Indirect	2011	[Hu and Liu, 2013]	[232]
S0223	Forest	103.9	31.7	4.58462	Indirect	2011	[Hu and Liu, 2013]	[232]
S0224	Forest	103.9	31.7	6.86436	Indirect	2011	[Hu and Liu, 2013]	[232]
S0225	Forest	100.29	38.5674	6.3	Direct	2005	[Hu et al., 2006]	[235]
S0226	Forest	100.291	38.5798	6.45	Direct	2005	[Hu et al., 2006]	[235]
S0227	Forest	100.286	38.5533	6.93	Direct	2005	[Hu et al., 2006]	[235]
S0228	Forest	100.302	38.5389	7.69	Direct	2005	[Hu et al., 2006]	[235]
S0229	Forest	100.299	38.5431	7.7	Direct	2005	[Hu et al., 2006]	[235]
S0230	Forest	100.302	38.5374	7.91	Direct	2005	[Hu et al., 2006]	[235]
S0231	Forest	100.304	38.5359	8.73	Direct	2005	[Hu et al., 2006]	[235]
S0232	Forest	127.773	42.2058	8.39199	Indirect	2011	[Hu, 2012]	[236]
S0233	Forest	127.941	42.3525	8.46884	Indirect	2011	[Hu, 2012]	[236]
S0234	Forest	128.095	42.4014	8.63165	Indirect	2011	[Hu, 2012]	[236]
S0235	Forest	127.983	42.358	8.92058	Indirect	2011	[Hu, 2012]	[236]
S0236	Forest	127.912	42.3386	9.48653	Indirect	2011	[Hu, 2012]	[236]
S0237	Forest	110.89	33.43	8.73091	Indirect	2011	[Hu, 2012]	[236]
S0238	Forest	111.25	33.52	11.0177	Indirect	2011	[Hu, 2012]	[236]
S0239	Forest	110.92	33.45	11.4778	Indirect	2011	[Hu, 2012]	[236]
S0240	Forest	112.561	23.1558	6.85459	Indirect	2011	[Hu, 2012]	[236]
S0241	Forest	112.561	23.1558	8.19529	Indirect	2011	[Hu, 2012]	[236]
S0242	Forest	112.561	23.1558	8.52762	Indirect	2011	[Hu, 2012]	[236]
S0243	Forest	112.561	23.1558	8.68936	Indirect	2011	[Hu, 2012]	[236]
S0244	Forest	112.561	23.1558	10.2036	Indirect	2011	[Hu, 2012]	[236]
S0245	Forest	122.35	42.78	1.49714	Direct	2004	[Hu et al., 2013]	[240]
S0246	Forest	122.23	42.79	0.871698	Direct	2006	[Hu et al., 2009]	[241]
S0247	Forest	122.24	42.78	0.924528	Direct	2006	[Hu et al., 2009]	[241]
S0248	Forest	122.22	42.75	1.02867	Direct	2006	[Hu et al., 2009]	[241]
S0249	Forest	122.25	42.79	1.08302	Direct	2006	[Hu et al., 2009]	[241]
S0250	Forest	122.23	42.76	1.17921	Direct	2006	[Hu et al., 2009]	[241]
S0251	Forest	122.23	42.78	1.27957	Direct	2006	[Hu et al., 2009]	[241]
S0252	Forest	124.718	52.3586	1.394	Indirect	2010	[Huang, 2011]	[245]
S0253	Forest	124.483	51.671	3.48976	Indirect	2010	[Huang, 2011]	[245]
S0254	Forest	122.36	53.48	3.98397	Indirect	2010	[Huang, 2011]	[245]
S0255	Forest	122.35	53.47	5.87656	Indirect	2010	[Huang, 2011]	[245]
S0256	Forest	122.36	53.48	8.3136	Indirect	2010	[Huang, 2011]	[245]
S0257	Forest	122.36	53.48	8.50626	Indirect	2010	[Huang, 2011]	[245]
S0258	Forest	124.483	51.671	9.24714	Indirect	2010	[Huang, 2011]	[245]
S0259	Forest	124.718	52.3586	9.35181	Indirect	2010	[Huang, 2011]	[245]
S0260	Forest	122.36	53.48	9.94209	Indirect	2010	[Huang, 2011]	[245]
S0261	Forest	124.483	51.671	11.3903	Indirect	2010	[Huang, 2011]	[245]
S0262	Forest	124.199	50.4054	12.138	Indirect	2010	[Huang, 2011]	[245]
S0263	Forest	124.483	51.671	12.6402	Indirect	2010	[Huang, 2011]	[245]
S0264	Forest	124.199	50.4054	13.567	Indirect	2010	[Huang, 2011]	[245]
S0265	Forest	109.28	35.53	0.104115	Indirect	2006	[Huang, 2007]	[249]
S0266	Forest	109.27	35.52	0.225125	Indirect	2006	[Huang, 2007]	[249]
S0267	Forest	108.58	34.14	0.407832	Indirect	2006	[Huang, 2007]	[249]
S0268	Forest	108.59	34.142	0.473238	Indirect	2006	[Huang, 2007]	[249]
S0269	Forest	108.57	34.15	0.497972	Indirect	2006	[Huang, 2007]	[249]
S0270	Forest	108.32	22.68	4.90581	Indirect	2010	[Huang et al., 2011]	[254]
S0271	Forest	108.133	30.4	2.03478	Indirect	2012	[Huang et al., 2014]	[256]
S0272	Forest	108.133	30.4	2.37103	Indirect	2012	[Huang et al., 2014]	[256]
S0273	Forest	117.725	26.5131	4.10202	Indirect	2007	[Huang, 2009]	[261]
S0274	Forest	103.21	31.53	3.04	Direct	2010	[Jiang, 2012]	[275]
S0275	Forest	103.22	31.52	5.06	Direct	2010	[Jiang, 2012]	[275]
S0276	Forest	103.218	31.5318	5.2	Direct	2010	[Jiang, 2012]	[275]
S0277	Forest	103.225	31.5184	6.4	Direct	2010	[Jiang, 2012]	[275]
S0278	Forest	103.218	31.5197	9.07	Direct	2010	[Jiang, 2012]	[275]
S0279	Forest	119.7	30.2333	2.64833	Direct	2009	[Jiang et al., 2011]	[281]
S0280	Forest	119.7	30.2333	2.83667	Direct	2009	[Jiang et al., 2011]	[281]
S0281	Forest	119.7	30.2333	3.83033	Direct	2009	[Jiang et al., 2011]	[281]
S0282	Forest	121.87	31.54	3.47586	Direct	2003	[Jiang et al., 2005]	[282]
S0283	Forest	110.42	36.45	1.57867	Indirect	2006	[Jiao et al., 2011]	[283]
S0284	Forest	117.91	24.39	1.505	Direct	2010-2011	[Jin et al., 2013]	[285]
S0285	Forest	117.91	24.39	1.699	Direct	2010-2011	[Jin et al., 2013]	[285]
S0286	Forest	106.43	26.91	3.83633	Direct	2010	[Cao, 2012]	[29]
S0287	Forest	106.27	26.34	4.36433	Direct	2010	[Cao, 2012]	[29]
S0288	Forest	107.22	26.58	5.60033	Direct	2010	[Cao, 2012]	[29]
S0289	Forest	106.76	26.86	5.71	Direct	2010	[Cao, 2012]	[29]
S0290	Forest	112.56	24.62	4.10749	Indirect	2010	[Ke et al., 2012]	[294]
S0291	Forest	112.67	24.69	5.38354	Indirect	2010	[Ke et al., 2012]	[294]
S0292	Forest	113.01	24.73	5.90516	Indirect	2010	[Ke et al., 2012]	[294]
S0293	Forest	113.02	24.92	6.80458	Indirect	2010	[Ke et al., 2012]	[294]
S0294	Forest	112.89	24.71	8.42654	Indirect	2010	[Ke et al., 2012]	[294]
S0295	Forest	112.51	24.63	9.17286	Indirect	2010	[Ke et al., 2012]	[294]
S0296	Forest	112.85	24.85	9.51511	Indirect	2010	[Ke et al., 2012]	[294]
S0297	Forest	112.88	24.87	9.59142	Indirect	2010	[Ke et al., 2012]	[294]
S0298	Forest	113.02	24.92	9.82594	Indirect	2010	[Ke et al., 2012]	[294]
S0299	Forest	112.73	24.82	10.3459	Indirect	2010	[Ke et al., 2012]	[294]
S0300	Forest	112.78	24.83	10.7286	Indirect	2010	[Ke et al., 2012]	[294]
S0301	Forest	112.93	24.73	11.0238	Indirect	2010	[Ke et al., 2012]	[294]
S0302	Forest	112.79	24.83	11.0553	Indirect	2010	[Ke et al., 2012]	[294]
S0303	Forest	112.83	24.72	11.2319	Indirect	2010	[Ke et al., 2012]	[294]
S0304	Forest	112.72	24.68	11.9017	Indirect	2010	[Ke et al., 2012]	[294]
S0305	Forest	112.62	24.81	12.1446	Indirect	2010	[Ke et al., 2012]	[294]
S0306	Forest	113.03	24.93	13.0264	Indirect	2010	[Ke et al., 2012]	[294]
S0307	Forest	109.317	36.85	1.07007	Indirect	2011	[Ke et al., 2012]	[294]
S0308	Forest	109.317	36.85	1.3371	Indirect	2011	[Ke et al., 2012]	[294]
S0309	Forest	117.65	27.74	7.026	Direct	2011	[Lang et al., 2012]	[298]
S0310	Forest	85.02	45.51	1.46607	Indirect	2006	[Lei and Tian, 2008]	[299]
S0311	Forest	84.91	45.39	1.06067	Indirect	2006	[Lei and Tian, 2008]	[299]
S0312	Forest	84.03	45.41	1.25953	Indirect	2006	[Lei and Tian, 2008]	[299]
S0313	Forest	87.45	43.43	10.9859	Direct	2011	[Aminem et al., 2014]	[3]
S0314	Forest	87.41	43.31	12.2535	Direct	2011	[Aminem et al., 2014]	[3]
S0315	Forest	106.222	33.9539	3.939	Direct	2011	[Li, 2013]	[307]
S0316	Forest	106.207	33.9267	4.207	Direct	2011	[Li, 2013]	[307]
S0317	Forest	106.199	33.9314	4.286	Direct	2011	[Li, 2013]	[307]
S0318	Forest	106.189	33.9317	4.742	Direct	2011	[Li, 2013]	[307]
S0319	Forest	101.167	21.9751	2.54344	Direct	2004	[Li, 2006]	[309]
S0320	Forest	100.878	22.2138	3.47504	Direct	2004	[Li, 2006]	[309]
S0321	Forest	101.462	21.6364	4.73937	Direct	2004	[Li, 2006]	[309]
S0322	Forest	101.462	21.6329	5.04252	Direct	2004	[Li, 2006]	[309]
S0323	Forest	100.192	21.5214	5.49353	Direct	2004	[Li, 2006]	[309]
S0324	Forest	101.09	22.4281	4.02957	Direct	2004	[Li, 2006]	[309]
S0325	Forest	116.82	40.96	3.0685	Direct	2009	[Cao et al., 2011]	[31]
S0326	Forest	116.88	40.67	3.4605	Direct	2009	[Cao et al., 2011]	[31]
S0327	Forest	116.45	40.78	3.6542	Direct	2009	[Cao et al., 2011]	[31]
S0328	Forest	116.35	40.45	4.0481	Direct	2009	[Cao et al., 2011]	[31]
S0329	Forest	116.37	40.75	4.4501	Direct	2009	[Cao et al., 2011]	[31]
S0330	Forest	116.73	40.57	6.0453	Direct	2009	[Cao et al., 2011]	[31]
S0331	Forest	109.333	36.85	0.632143	Direct	2009	[Li et al., 2013]	[316]
S0332	Forest	109.333	36.85	0.733928	Direct	2009	[Li et al., 2013]	[316]
S0333	Forest	109.333	36.85	1.09821	Direct	2009	[Li et al., 2013]	[316]
S0334	Forest	109.333	36.85	1.65536	Direct	2009	[Li et al., 2013]	[316]
S0335	Forest	106.35	35.48	6.22696	Indirect	2004	[Li and Shi, 2005]	[318]
S0336	Forest	106.24	35.35	8.03823	Indirect	2004	[Li and Shi, 2005]	[318]
S0337	Forest	116.42	40.38	3.72807	Direct	2011	[Cao et al., 2012]	[32]
S0338	Forest	116.44	40.35	4.04386	Direct	2011	[Cao et al., 2012]	[32]
S0339	Forest	116.41	40.37	6.04386	Direct	2011	[Cao et al., 2012]	[32]
S0340	Forest	118.3	35.25	2.568	Direct	2007-2008	[Li, 2010]	[320]
S0341	Forest	118.3	35.25	1.527	Direct	2006	[Li et al., 2009]	[321]
S0342	Forest	118.3	35.25	3.862	Direct	2006	[Li et al., 2009]	[321]
S0343	Forest	108.61	23.19	1.12696	Indirect	2012	[Li, 2013]	[324]
S0344	Forest	108.61	23.19	1.48178	Indirect	2012	[Li, 2013]	[324]
S0345	Forest	108.61	23.19	2.16183	Indirect	2012	[Li, 2013]	[324]
S0346	Forest	105.004	31.9069	1.429	Direct	2011	[Li, 2012]	[326]
S0347	Forest	105.003	31.9078	1.694	Direct	2011	[Li, 2012]	[326]
S0348	Forest	105.016	31.8903	1.722	Direct	2011	[Li, 2012]	[326]
S0349	Forest	105.037	31.9047	3.316	Direct	2011	[Li, 2012]	[326]
S0350	Forest	109.03	36.88	1.41	Direct	2010	[Li et al., 2013]	[330]
S0351	Forest	107.61	26.47	7.02293	Indirect	2012	[Li and Ding, 2013]	[331]
S0352	Forest	107.69	26.48	7.41407	Indirect	2012	[Li and Ding, 2013]	[331]
S0353	Forest	107.68	26.46	7.48549	Indirect	2012	[Li and Ding, 2013]	[331]
S0354	Forest	107.62	26.48	8.82788	Indirect	2012	[Li and Ding, 2013]	[331]
S0355	Forest	107.65	26.46	10.4623	Indirect	2012	[Li and Ding, 2013]	[331]
S0356	Forest	116.75	38.96	1.661	Direct	2012	[Li et al., 2014]	[335]
S0357	Forest	116.87	39.61	2.129	Direct	2012	[Li et al., 2014]	[335]
S0358	Forest	117.44	39.32	2.466	Direct	2012	[Li et al., 2014]	[335]
S0359	Forest	103.74	31.0624	2.73	Direct	2006	[Li et al., 2007]	[336]
S0360	Forest	103.71	31.0623	7.02	Direct	2006	[Li et al., 2007]	[336]
S0361	Forest	103.73	31.0672	10.25	Direct	2006	[Li et al., 2007]	[336]
S0362	Forest	115.37	34.47	1.864	Direct	2007	[Li, 2008]	[339]
S0363	Forest	114.83	34.38	2.133	Direct	2007	[Li, 2008]	[339]
S0364	Forest	115.25	34.35	2.565	Direct	2007	[Li, 2008]	[339]
S0365	Forest	114.85	34.32	2.815	Direct	2007	[Li, 2008]	[339]
S0366	Forest	115.27	34.49	3.115	Direct	2007	[Li, 2008]	[339]
S0367	Forest	114.47	34.43	3.306	Direct	2007	[Li, 2008]	[339]
S0368	Forest	118.34	34.52	4.509	Indirect	2011	[Li et al., 2012]	[341]
S0369	Forest	117.23	34.95	4.807	Indirect	2011	[Li et al., 2012]	[341]
S0370	Forest	116.83	33.75	5.531	Indirect	2011	[Li et al., 2012]	[341]
S0371	Forest	117.47	33.95	5.6	Direct	2011	[Li et al., 2013]	[342]
S0372	Forest	116.96	34.69	5.812	Direct	2011	[Li et al., 2013]	[342]
S0373	Forest	116.78	34.05	6.067	Direct	2011	[Li et al., 2013]	[342]
S0374	Forest	108.97	36.87	0.814	Direct	2011	[Li and Liu, 2014]	[346]
S0375	Forest	109.21	36.79	0.854	Direct	2011	[Li and Liu, 2014]	[346]
S0376	Forest	109.32	37.25	1.101	Direct	2011	[Li and Liu, 2014]	[346]
S0377	Forest	108.99	37.12	1.261	Direct	2011	[Li and Liu, 2014]	[346]
S0378	Forest	109.06	36.95	1.52	Direct	2011	[Li and Liu, 2014]	[346]
S0379	Forest	109.41	36.67	1.858	Direct	2011	[Li and Liu, 2014]	[346]
S0380	Forest	103.18	30.19	7.04	Direct	2012	[Li et al., 2014]	[348]
S0381	Forest	103.18	30.19	7.11	Direct	2012	[Li et al., 2014]	[348]
S0382	Forest	103.18	30.19	9.93	Direct	2012	[Li et al., 2014]	[348]
S0383	Forest	88.02	44.38	1.646	Direct	2005	[Li et al, 2013]	[352]
S0384	Forest	87.92	44.32	2.1343	Direct	2005	[Li et al, 2013]	[352]
S0385	Forest	120.699	42.9311	0.608	Direct	2012	[Li et al., 2013]	[361]
S0386	Forest	120.699	42.9311	0.8478	Direct	2012	[Li et al., 2013]	[361]
S0387	Forest	100.84	21.97	7.72248	Indirect	2010	[Li et al., 2013]	[362]
S0388	Forest	101.34	23.41	8.32428	Indirect	2010	[Li et al., 2013]	[362]
S0389	Forest	100.03	24.35	6.60926	Indirect	2010	[Li et al., 2013]	[362]
S0390	Forest	101.33	24.78	7.26788	Indirect	2010	[Li et al., 2013]	[362]
S0391	Forest	108.43	33.41	5.22567	Direct	2012	[Li et al., 2014]	[365]
S0392	Forest	109.168	36.0717	3.4	Direct	2003	[Li et al, 2005]	[368]
S0393	Forest	109.122	36.0983	3.46	Direct	2003	[Li et al, 2005]	[368]
S0394	Forest	109.138	36.0983	3.94	Direct	2003	[Li et al, 2005]	[368]
S0395	Forest	119.65	30.4833	3.417	Direct	2010	[Li et al., 2013]	[370]
S0396	Forest	119.65	30.4833	3.5	Direct	2010	[Li et al., 2013]	[370]
S0397	Forest	119.65	30.4833	3.917	Direct	2010	[Li et al., 2013]	[370]
S0398	Forest	119.65	30.4833	4.625	Direct	2010	[Li et al., 2013]	[370]
S0399	Forest	119.65	30.4833	4.792	Direct	2010	[Li et al., 2013]	[370]
S0400	Forest	119.9	30.9167	2.77228	Direct	2013	[Li et al., 2014]	[371]
S0401	Forest	119.9	30.9167	2.84653	Direct	2013	[Li et al., 2014]	[371]
S0402	Forest	119.9	30.9167	3.31683	Direct	2013	[Li et al., 2014]	[371]
S0403	Forest	119.7	30.2333	2.45289	Indirect	2005	[Li et al., 2011]	[373]
S0404	Forest	113.94	28.15	3.337	Direct	2013	[Cao and Li, 2014]	[38]
S0405	Forest	113.69	28.35	3.376	Direct	2013	[Cao and Li, 2014]	[38]
S0406	Forest	113.02	28.22	3.887	Direct	2013	[Cao and Li, 2014]	[38]
S0407	Forest	110.45	36.76	2.04815	Indirect	2011	[Cao et al., 2013]	[39]
S0408	Forest	111.88	37.25	5.65452	Indirect	2011	[Cao et al., 2013]	[39]
S0409	Forest	112.02	38.15	7.89835	Indirect	2011	[Cao et al., 2013]	[39]
S0410	Forest	120.04	29.84	1.757	Direct	2005	[Li, 2006]	[390]
S0411	Forest	119.72	30.15	2.525	Direct	2005	[Li, 2006]	[390]
S0412	Forest	120.03	30.01	3.513	Direct	2005	[Li, 2006]	[390]
S0413	Forest	119.85	29.96	4.264	Direct	2005	[Li, 2006]	[390]
S0414	Forest	119.69	30.08	4.74	Direct	2005	[Li, 2006]	[390]
S0415	Forest	119.48	29.78	5.06	Direct	2005	[Li, 2006]	[390]
S0416	Forest	116.583	40.7333	1.76	Direct	2011	[Liang, 2013]	[395]
S0417	Forest	116.583	40.7333	4.43	Direct	2011	[Liang, 2013]	[395]
S0418	Forest	116.583	40.7333	5.38	Direct	2011	[Liang, 2013]	[395]
S0419	Forest	116.583	40.7333	11.46	Direct	2011	[Liang, 2013]	[395]
S0420	Forest	108.53	36.08	2.87335	Direct	2007	[Liang, 2008]	[397]
S0421	Forest	108.53	36.08	3.88291	Direct	2007	[Liang, 2008]	[397]
S0422	Forest	126.629	45.721	3.561	Direct	2010	[An, 2012]	[4]
S0423	Forest	126.629	45.721	4.93	Direct	2010	[An, 2012]	[4]
S0424	Forest	126.629	45.721	5.316	Direct	2010	[An, 2012]	[4]
S0425	Forest	126.629	45.721	5.324	Direct	2010	[An, 2012]	[4]
S0426	Forest	126.629	45.721	6.119	Direct	2010	[An, 2012]	[4]
S0427	Forest	124.27	41.95	4.17061	Direct	2011	[Lin, 2013]	[400]
S0428	Forest	122.35	42.9667	0.804	Direct	2011	[Lin, 2013]	[400]
S0429	Forest	114.12	26.62	6.77073	Indirect	2009	[Lin, 2010]	[404]
S0430	Forest	114.08	26.55	8.61464	Indirect	2009	[Lin, 2010]	[404]
S0431	Forest	114.23	26.49	8.79398	Indirect	2009	[Lin, 2010]	[404]
S0432	Forest	114.18	26.51	9.45181	Indirect	2009	[Lin, 2010]	[404]
S0433	Forest	114.21	26.48	10.2663	Indirect	2009	[Lin, 2010]	[404]
S0434	Forest	113.89	23.63	5.72	Direct	2013	[Lin et al., 2014]	[405]
S0435	Forest	113.79	23.72	6.208	Direct	2013	[Lin et al., 2014]	[405]
S0436	Forest	113.85	23.78	6.078	Direct	2013	[Lin et al., 2014]	[405]
S0437	Forest	109.201	36.067	2.04266	Direct	2011	[Chang et al., 2012]	[41]
S0438	Forest	109.201	36.067	2.02456	Direct	2011	[Chang et al., 2012]	[41]
S0439	Forest	105.822	38.6867	1.812	Indirect	2009	[Liu, 2010]	[410]
S0440	Forest	105.904	38.7536	7.5457	Indirect	2009	[Liu, 2010]	[410]
S0441	Forest	105.9	38.7822	8.62752	Indirect	2009	[Liu, 2010]	[410]
S0442	Forest	126.65	45.73	2.2012	Direct	2010	[Liu et al., 2011]	[416]
S0443	Forest	114.47	38.03	1.43044	Direct	2010	[Liu et al., 2011]	[416]
S0444	Forest	110.33	20.02	3.59829	Direct	2010	[Liu et al., 2011]	[416]
S0445	Forest	109.201	36.067	1.96	Direct	2009-2010	[Chang, 2012]	[42]
S0446	Forest	113.433	29.7667	3.62293	Indirect	2010	[Liu et al., 2011]	[420]
S0447	Forest	113.433	29.7833	4.34913	Indirect	2010	[Liu et al., 2011]	[420]
S0448	Forest	113.433	29.7833	5.41032	Indirect	2010	[Liu et al., 2011]	[420]
S0449	Forest	108.24	22.82	2.8764	Direct	2006	[Liu et al., 2010]	[421]
S0450	Forest	108.28	23.02	3.0478	Direct	2006	[Liu et al., 2010]	[421]
S0451	Forest	108.58	22.89	3.0624	Direct	2006	[Liu et al., 2010]	[421]
S0452	Forest	108.43	23.12	3.136	Direct	2006	[Liu et al., 2010]	[421]
S0453	Forest	108.64	23.21	3.14	Direct	2006	[Liu et al., 2010]	[421]
S0454	Forest	108.72	22.07	3.404	Direct	2006	[Liu et al., 2010]	[421]
S0455	Forest	119.768	25.604	0.384655	Indirect	2009	[Liu, 2011]	[425]
S0456	Forest	119.05	25.5	0.947367	Indirect	2009	[Liu, 2011]	[425]
S0457	Forest	119.8	25.5918	3.74318	Indirect	2009	[Liu, 2011]	[425]
S0458	Forest	119.792	25.5788	4.35738	Indirect	2009	[Liu, 2011]	[425]
S0459	Forest	113.5	23.3333	2.48079	Indirect	2006	[Liu et al., 2010]	[429]
S0460	Forest	130.45	43.34	6.06	Direct	2011	[Liu et al., 2013]	[430]
S0461	Forest	130.45	43.32	7.06	Direct	2011	[Liu et al., 2013]	[430]
S0462	Forest	130.44	43.37	7.65	Direct	2011	[Liu et al., 2013]	[430]
S0463	Forest	130.44	43.36	8.99	Direct	2011	[Liu et al., 2013]	[430]
S0464	Forest	130.44	43.38	11.94	Direct	2011	[Liu et al., 2013]	[430]
S0465	Forest	108.09	34.8014	3.66549	Indirect	2009	[Liu et al., 2010]	[433]
S0466	Forest	108.091	35.8021	5.02699	Indirect	2009	[Liu et al., 2010]	[433]
S0467	Forest	103.21	31.5221	3.34959	Indirect	2012	[Liu et al., 2014]	[437]
S0468	Forest	103.222	31.5193	3.77028	Indirect	2012	[Liu et al., 2014]	[437]
S0469	Forest	103.21	31.5216	4.18298	Indirect	2012	[Liu et al., 2014]	[437]
S0470	Forest	103.221	31.5278	5.45255	Indirect	2012	[Liu et al., 2014]	[437]
S0471	Forest	103.215	31.5289	6.3519	Indirect	2012	[Liu et al., 2014]	[437]
S0472	Forest	103.219	31.5246	7.07513	Indirect	2012	[Liu et al., 2014]	[437]
S0473	Forest	106.18	35.75	1.883	Direct	2011	[Liu, 2013]	[438]
S0474	Forest	106.04	35.58	2.178	Direct	2011	[Liu, 2013]	[438]
S0475	Forest	106.11	35.72	2.279	Direct	2011	[Liu, 2013]	[438]
S0476	Forest	127.53	45.39	6.972	Direct	2010	[Liu, 2012]	[441]
S0477	Forest	127.55	45.41	7.181	Direct	2010	[Liu, 2012]	[441]
S0478	Forest	127.56	45.39	7.278	Direct	2010	[Liu, 2012]	[441]
S0479	Forest	127.51	45.38	7.368	Direct	2010	[Liu, 2012]	[441]
S0480	Forest	127.52	45.38	7.898	Direct	2010	[Liu, 2012]	[441]
S0481	Forest	127.52	45.36	8.011	Direct	2010	[Liu, 2012]	[441]
S0482	Forest	127.54	45.4	8.505	Direct	2010	[Liu, 2012]	[441]
S0483	Forest	117.862	24.7714	5.481	Direct	2008	[Liu et al., 2013]	[444]
S0484	Forest	117.862	24.7714	6.909	Direct	2008	[Liu et al., 2013]	[444]
S0485	Forest	117.862	24.7714	6.914	Direct	2008	[Liu et al., 2013]	[444]
S0486	Forest	117.862	24.7714	7.388	Direct	2008	[Liu et al., 2013]	[444]
S0487	Forest	117.862	24.7714	8.449	Direct	2008	[Liu et al., 2013]	[444]
S0488	Forest	112.45	41.78	0.876	Direct	2011-2012	[Liu et al., 2013]	[449]
S0489	Forest	117.48	43.78	1.99	Direct	2011-2012	[Liu et al., 2013]	[449]
S0490	Forest	110.45	41.25	2.22	Direct	2011-2012	[Liu et al., 2013]	[449]
S0491	Forest	110.88	39.56	2.422	Direct	2011-2012	[Liu et al., 2013]	[449]
S0492	Forest	114.89	42.25	2.948	Direct	2011-2012	[Liu et al., 2013]	[449]
S0493	Forest	114.67	44.35	3.437	Direct	2011-2012	[Liu et al., 2013]	[449]
S0494	Forest	115.72	41.78	3.64	Direct	2011-2012	[Liu et al., 2013]	[449]
S0495	Forest	115.78	42.46	3.918	Direct	2011-2012	[Liu et al., 2013]	[449]
S0496	Forest	117.83	40.15	3.144	Direct	2011-2012	[Liu et al., 2014]	[449]
S0497	Forest	112.833	22.5667	1.77683	Indirect	2007	[Chen et al., 2010]	[45]
S0498	Forest	112.833	22.5667	1.90467	Indirect	2007	[Chen et al., 2010]	[45]
S0499	Forest	112.833	22.5667	3.41511	Indirect	2007	[Chen et al., 2010]	[45]
S0500	Forest	112.833	22.5667	3.47919	Indirect	2007	[Chen et al., 2010]	[45]
S0501	Forest	105.76	26.25	2.37	Direct	2011	[Liu et al., 2013]	[455]
S0502	Forest	105.94	26.43	5.02	Direct	2011	[Liu et al., 2013]	[455]
S0503	Forest	109.87	37.35	1.90918	Indirect	2011	[Liu et al., 2013]	[457]
S0504	Forest	106.22	35.53	8.77133	Direct	2009	[Liu, 2011]	[460]
S0505	Forest	106.21	35.46	9.08033	Direct	2009	[Liu, 2011]	[460]
S0506	Forest	106.25	35.47	9.21033	Direct	2009	[Liu, 2011]	[460]
S0507	Forest	106.21	35.49	9.54867	Direct	2009	[Liu, 2011]	[460]
S0508	Forest	106.26	35.52	10.3257	Direct	2009	[Liu, 2011]	[460]
S0509	Forest	106.22	35.49	6.16745	Indirect	2009	[Liu et al., 2012]	[462]
S0510	Forest	106.27	35.55	7.06514	Indirect	2009	[Liu et al., 2012]	[462]
S0511	Forest	101.2	21.95	2.80729	Direct	2004-2005	[ Lü et al., 2010]	[464]
S0512	Forest	101.6	21.45	3.09896	Direct	2004-2005	[ Lü et al., 2010]	[464]
S0513	Forest	101.55	21.5333	4.06771	Direct	2004-2005	[ Lü et al., 2010]	[464]
S0514	Forest	112.667	22.7167	5.4023	Direct	2005	[Lu et al, 2014]	[465]
S0515	Forest	109.756	21.5676	2.898	Direct	2012	[Lu et al, 2014]	[469]
S0516	Forest	109.756	21.5676	3.292	Direct	2012	[Lu et al, 2014]	[469]
S0517	Forest	104.317	32.2	7.45098	Direct	2009	[Luan et al., 2009]	[472]
S0518	Forest	104.317	32.2	7.71242	Direct	2009	[Luan et al., 2009]	[472]
S0519	Forest	104.317	32.2	9.08497	Direct	2009	[Luan et al., 2009]	[472]
S0520	Forest	114	22.55	0.911565	Indirect	2011	[Lunstrum and Chen, 2014]	[473]
S0521	Forest	114	22.55	1.07819	Indirect	2011	[Lunstrum and Chen, 2014]	[473]
S0522	Forest	114	22.55	1.29821	Indirect	2011	[Lunstrum and Chen, 2014]	[473]
S0523	Forest	114	22.55	1.47774	Indirect	2011	[Lunstrum and Chen, 2014]	[473]
S0524	Forest	114	22.55	3.27807	Indirect	2011	[Lunstrum and Chen, 2014]	[473]
S0525	Forest	115.067	26.7333	1.90476	Direct	2010	[Chen et al., 2012]	[48]
S0526	Forest	115.067	26.7333	2.33766	Direct	2010	[Chen et al., 2012]	[48]
S0527	Forest	115.067	26.7333	2.90043	Direct	2010	[Chen et al., 2012]	[48]
S0528	Forest	101.2	21.95	2.805	Direct	2004-2005	[ Lv, 2006]	[481]
S0529	Forest	101.6	21.45	3.11122	Direct	2004-2005	[ Lv, 2006]	[481]
S0530	Forest	101.55	21.5333	4.07273	Direct	2004-2005	[ Lv, 2006]	[481]
S0531	Forest	110.29	38.44	1.10263	Direct	2011	[Ma, 2013]	[484]
S0532	Forest	109.34	39.01	1.879	Direct	2011	[Ma, 2013]	[484]
S0533	Forest	108.78	39.16	2.54063	Direct	2011	[Ma, 2013]	[484]
S0534	Forest	110.21	38.57	2.77034	Direct	2011	[Ma, 2013]	[484]
S0535	Forest	108.48	37.49	2.93772	Direct	2011	[Ma, 2013]	[484]
S0536	Forest	109.39	38.52	3.31305	Direct	2011	[Ma, 2013]	[484]
S0537	Forest	95.48	30.17	6.26924	Indirect	2011	[Ma et al., 2013]	[485]
S0538	Forest	94.45	29.63	7.7911	Indirect	2011	[Ma et al., 2013]	[485]
S0539	Forest	95.21	30.01	12.5379	Indirect	2011	[Ma et al., 2013]	[485]
S0540	Forest	85.0628	45.4326	1.39	Direct	2010	[Ma, 2011]	[488]
S0541	Forest	85.0507	45.4442	1.395	Direct	2010	[Ma, 2011]	[488]
S0542	Forest	85.0376	45.4555	1.14	Direct	2010	[Ma, 2011]	[488]
S0543	Forest	85.0299	45.3987	0.975	Direct	2010	[Ma, 2011]	[488]
S0544	Forest	85.0219	45.4111	1.2	Direct	2010	[Ma, 2011]	[488]
S0545	Forest	85.0161	45.4275	1.12	Direct	2010	[Ma, 2011]	[488]
S0546	Forest	85.008	45.4419	1.285	Direct	2010	[Ma, 2011]	[488]
S0547	Forest	84.9989	45.4532	1.235	Direct	2010	[Ma, 2011]	[488]
S0548	Forest	85.0124	45.4799	1.47	Direct	2010	[Ma, 2011]	[488]
S0549	Forest	85.0066	45.4982	1.275	Direct	2010	[Ma, 2011]	[488]
S0550	Forest	118.45	41.18	3.837	Direct	2008-2010	[Ma, 2011]	[493]
S0551	Forest	118.61	41.24	4.491	Direct	2008-2010	[Ma, 2011]	[493]
S0552	Forest	118.56	41.31	8.684	Direct	2008-2010	[Ma, 2011]	[493]
S0553	Forest	118.42	41.05	12.131	Direct	2008-2010	[Ma, 2011]	[493]
S0554	Forest	128.94	46.67	6.1635	Direct	2011	[Ma, 2012]	[494]
S0555	Forest	128.96	46.82	6.3965	Direct	2011	[Ma, 2012]	[494]
S0556	Forest	129.04	46.62	6.6786	Direct	2011	[Ma, 2012]	[494]
S0557	Forest	129.08	46.58	6.7348	Direct	2011	[Ma, 2012]	[494]
S0558	Forest	128.99	46.79	6.7548	Direct	2011	[Ma, 2012]	[494]
S0559	Forest	129.15	46.65	6.9208	Direct	2011	[Ma, 2012]	[494]
S0560	Forest	129.14	46.78	7.1712	Direct	2011	[Ma, 2012]	[494]
S0561	Forest	129.21	46.81	7.7192	Direct	2011	[Ma, 2012]	[494]
S0562	Forest	129.25	46.74	8.2098	Direct	2011	[Ma, 2012]	[494]
S0563	Forest	129.22	46.57	8.698	Direct	2011	[Ma, 2012]	[494]
S0564	Forest	109.541	36.5101	1.01565	Indirect	2007	[Ma, 2008]	[498]
S0565	Forest	109.529	36.5224	1.5353	Indirect	2007	[Ma, 2008]	[498]
S0566	Forest	109.479	36.539	1.5353	Indirect	2007	[Ma, 2008]	[498]
S0567	Forest	109.511	36.4984	1.69281	Indirect	2007	[Ma, 2008]	[498]
S0568	Forest	109.479	36.5393	2.20696	Indirect	2007	[Ma, 2008]	[498]
S0569	Forest	109.563	36.4626	4.39224	Indirect	2007	[Ma, 2008]	[498]
S0570	Forest	115.067	26.7333	2.603	Direct	2005-2007	[Ma et al., 2014]	[499]
S0571	Forest	115.067	26.7333	2.768	Direct	2005-2007	[Ma et al., 2014]	[499]
S0572	Forest	109.182	36.0752	1.18432	Indirect	2006	[An et al., 2008]	[5]
S0573	Forest	109.176	36.0834	1.32258	Indirect	2006	[An et al., 2008]	[5]
S0574	Forest	109.175	36.0957	1.45932	Indirect	2006	[An et al., 2008]	[5]
S0575	Forest	109.178	36.0599	1.53679	Indirect	2006	[An et al., 2008]	[5]
S0576	Forest	109.181	36.065	1.65206	Indirect	2006	[An et al., 2008]	[5]
S0577	Forest	109.182	36.0752	2.55366	Indirect	2006	[An et al., 2008]	[5]
S0578	Forest	109.181	36.079	2.71179	Indirect	2006	[An et al., 2008]	[5]
S0579	Forest	109.179	36.0784	3.27258	Indirect	2006	[An et al., 2008]	[5]
S0580	Forest	117.95	26.4667	1.83025	Indirect	2007	[Chen, 2009]	[50]
S0581	Forest	117.95	26.4667	1.9836	Indirect	2007	[Chen, 2009]	[50]
S0582	Forest	117.95	26.4667	2.01921	Indirect	2007	[Chen, 2009]	[50]
S0583	Forest	117.95	26.4667	2.1047	Indirect	2007	[Chen, 2009]	[50]
S0584	Forest	117.95	26.4667	2.22024	Indirect	2007	[Chen, 2009]	[50]
S0585	Forest	117.95	26.4667	2.28381	Indirect	2007	[Chen, 2009]	[50]
S0586	Forest	106.36	35.39	5.971	Direct	2012	[Ma, 2013]	[501]
S0587	Forest	106.2	35.56	8.453	Direct	2012	[Ma, 2013]	[501]
S0588	Forest	106.26	35.47	11.896	Direct	2012	[Ma, 2013]	[501]
S0589	Forest	106.28	35.49	13.458	Direct	2012	[Ma, 2013]	[501]
S0590	Forest	109.01	36.23	4.078	Direct	2008	[Meng, 2010]	[505]
S0591	Forest	127.93	41.92	5.40604	Direct	2012	[Meng et al., 2014]	[507]
S0592	Forest	128.01	41.94	5.65602	Direct	2012	[Meng et al., 2014]	[507]
S0593	Forest	127.91	41.9	5.8407	Direct	2012	[Meng et al., 2014]	[507]
S0594	Forest	127.98	42.01	5.89253	Direct	2012	[Meng et al., 2014]	[507]
S0595	Forest	127.99	41.95	6.41226	Direct	2012	[Meng et al., 2014]	[507]
S0596	Forest	127.95	41.89	6.55755	Direct	2012	[Meng et al., 2014]	[507]
S0597	Forest	104.617	25.6	4.58549	Indirect	2011	[Miao et al., 2014]	[509]
S0598	Forest	104.617	25.6	5.32601	Indirect	2011	[Miao et al., 2014]	[509]
S0599	Forest	104.617	25.6	6.5488	Indirect	2011	[Miao et al., 2014]	[509]
S0600	Forest	117.433	26.1917	3.80248	Indirect	2000	[Chen et al., 2004]	[51]
S0601	Forest	117.433	26.1917	4.1064	Indirect	2000	[Chen et al., 2004]	[51]
S0602	Forest	117.433	26.1917	4.96248	Indirect	2000	[Chen et al., 2004]	[51]
S0603	Forest	109.75	19.2667	2.1021	Indirect	2011	[Miao, 2013]	[510]
S0604	Forest	109.75	19.2667	2.14244	Indirect	2011	[Miao, 2013]	[510]
S0605	Forest	109.75	19.2667	2.30874	Indirect	2011	[Miao, 2013]	[510]
S0606	Forest	109.75	19.2667	2.3311	Indirect	2011	[Miao, 2013]	[510]
S0607	Forest	109.75	19.2667	2.4024	Indirect	2011	[Miao, 2013]	[510]
S0608	Forest	106.864	22.0393	4.493	Direct	2011	[Ming et al., 2012]	[511]
S0609	Forest	106.68	21.99	3.2605	Direct	2012	[Ming et al., 2014]	[512]
S0610	Forest	106.74	22.15	3.704	Direct	2012	[Ming et al., 2014]	[512]
S0611	Forest	106.78	22.19	3.7215	Direct	2012	[Ming et al., 2014]	[512]
S0612	Forest	108.32	22.67	4.73498	Indirect	2010	[Mo et al., 2011]	[514]
S0613	Forest	109.85	22.55	8.5125	Indirect	2010	[Mo et al., 2012]	[515]
S0614	Forest	109.85	22.55	9.86041	Indirect	2010	[Mo et al., 2012]	[515]
S0615	Forest	109.85	22.55	10.4591	Indirect	2010	[Mo et al., 2012]	[515]
S0616	Forest	117.95	26.4667	2.734	Direct	2006	[Chen et al., 2013]	[52]
S0617	Forest	117.95	26.4667	3.089	Direct	2006	[Chen et al., 2013]	[52]
S0618	Forest	117.95	26.4667	3.291	Direct	2006	[Chen et al., 2013]	[52]
S0619	Forest	117.95	26.4667	3.418	Direct	2006	[Chen et al., 2013]	[52]
S0620	Forest	117.95	26.4667	3.582	Direct	2006	[Chen et al., 2013]	[52]
S0621	Forest	117.95	26.4667	3.595	Direct	2006	[Chen et al., 2013]	[52]
S0622	Forest	117.95	26.4667	4.203	Direct	2006	[Chen et al., 2013]	[52]
S0623	Forest	129.72	44.49	11.8153	Indirect	2009	[Nie and Ren, 2010]	[523]
S0624	Forest	106.88	22.06	5.1423	Direct	2010	[Niu, 2012]	[526]
S0625	Forest	106.86	22.04	5.5176	Direct	2010	[Niu, 2012]	[526]
S0626	Forest	106.87	22.04	5.5737	Direct	2010	[Niu, 2012]	[526]
S0627	Forest	106.85	22.05	5.6151	Direct	2010	[Niu, 2012]	[526]
S0628	Forest	106.87	22.05	7.086	Direct	2010	[Niu, 2012]	[526]
S0629	Forest	109.79	26.85	3.52795	Direct	2006	[Niu et al., 2009]	[528]
S0630	Forest	110.02	27.04	3.90062	Direct	2006	[Niu et al., 2009]	[528]
S0631	Forest	98.4887	39.3935	7.208	Direct	2009	[Niu et al., 2014]	[530]
S0632	Forest	102.596	37.377	10.118	Direct	2009	[Niu et al., 2014]	[530]
S0633	Forest	119	26	0.307705	Direct	2013	[Ouyang et al., 2014]	[531]
S0634	Forest	119	26	0.321558	Direct	2013	[Ouyang et al., 2014]	[531]
S0635	Forest	119	26	0.337143	Direct	2013	[Ouyang et al., 2014]	[531]
S0636	Forest	119	26	0.378702	Direct	2013	[Ouyang et al., 2014]	[531]
S0637	Forest	101.268	21.9232	4.128	Direct	2008	[Pang, 2009]	[536]
S0638	Forest	101.246	21.9469	6.604	Direct	2008	[Pang, 2009]	[536]
S0639	Forest	101.245	21.943	7.027	Direct	2008	[Pang, 2009]	[536]
S0640	Forest	101.275	21.9102	7.688	Direct	2008	[Pang, 2009]	[536]
S0641	Forest	101.245	21.9471	7.695	Direct	2008	[Pang, 2009]	[536]
S0642	Forest	101.79	25.87	0.2528	Indirect	2012	[Peng et al., 2013]	[542]
S0643	Forest	101.96	25.45	0.4004	Indirect	2012	[Peng et al., 2013]	[542]
S0644	Forest	101.68	25.74	1.74	Indirect	2012	[Peng et al., 2013]	[542]
S0645	Forest	102.05	25.78	2.74	Indirect	2012	[Peng et al., 2013]	[542]
S0646	Forest	102.06	25.42	2.9682	Indirect	2012	[Peng et al., 2013]	[542]
S0647	Forest	101.76	26.02	3.834	Indirect	2012	[Peng et al., 2013]	[542]
S0648	Forest	123.45	51.83	6.99248	Direct	2009	[Qi, 2011]	[546]
S0649	Forest	123.21	51.28	7.23881	Direct	2009	[Qi, 2011]	[546]
S0650	Forest	123.79	51.59	9.62406	Direct	2009	[Qi, 2011]	[546]
S0651	Forest	124.22	51.36	11.0526	Direct	2009	[Qi, 2011]	[546]
S0652	Forest	123.93	52.24	11.4925	Direct	2009	[Qi, 2011]	[546]
S0653	Forest	127.52	42.52	7.66917	Direct	2009	[Qi, 2011]	[546]
S0654	Forest	128.01	42.59	7.90978	Direct	2009	[Qi, 2011]	[546]
S0655	Forest	127.98	42.63	8.78491	Direct	2009	[Qi, 2011]	[546]
S0656	Forest	127.83	42.39	9.05263	Direct	2009	[Qi, 2011]	[546]
S0657	Forest	128.889	47.1806	9.12102	Direct	2009	[Qi, 2011]	[546]
S0658	Forest	127.67	42.35	9.89474	Direct	2009	[Qi, 2011]	[546]
S0659	Forest	128.889	47.1806	10.5641	Direct	2009	[Qi, 2011]	[546]
S0660	Forest	128.889	47.1806	11.8726	Direct	2009	[Qi, 2011]	[546]
S0661	Forest	128.889	47.1806	12.0513	Direct	2009	[Qi, 2011]	[546]
S0662	Forest	123.89	51.45	7.13645	Direct	2009	[Qi et al., 2013]	[547]
S0663	Forest	123.47	51.85	9.45995	Direct	2009	[Qi et al., 2013]	[547]
S0664	Forest	122.88	52.36	10.6516	Direct	2009	[Qi et al., 2013]	[547]
S0665	Forest	124.03	51.78	10.69	Direct	2009	[Qi et al., 2013]	[547]
S0666	Forest	127.59	42.63	8.9931	Direct	2007-2009	[Qi et al., 2013]	[549]
S0667	Forest	127.95	42.45	9.45287	Direct	2007-2009	[Qi et al., 2013]	[549]
S0668	Forest	127.84	42.38	11.2	Direct	2007-2009	[Qi et al., 2013]	[549]
S0669	Forest	128.01	42.57	11.4575	Direct	2007-2009	[Qi et al., 2013]	[549]
S0670	Forest	113.278	22.8188	4.11702	Direct	2011	[Chen et al., 2013]	[55]
S0671	Forest	112.517	23.1492	4.75532	Direct	2011	[Chen et al., 2013]	[55]
S0672	Forest	112.501	24.7715	5.32979	Direct	2011	[Chen et al., 2013]	[55]
S0673	Forest	113.302	24.3854	5.55319	Direct	2011	[Chen et al., 2013]	[55]
S0674	Forest	112.59	28.43	4.40774	Direct	2009	[Qi et al., 2012]	[550]
S0675	Forest	112.65	28.31	4.47353	Direct	2009	[Qi et al., 2012]	[550]
S0676	Forest	102.32	31.72	7.29765	Indirect	2012	[Qin et al., 2013]	[554]
S0677	Forest	102.32	31.72	8.84087	Indirect	2012	[Qin et al., 2013]	[554]
S0678	Forest	102.32	31.72	10.2742	Indirect	2012	[Qin et al., 2013]	[554]
S0679	Forest	102.32	31.72	11.1226	Indirect	2012	[Qin et al., 2013]	[554]
S0680	Forest	102.32	31.72	11.5531	Indirect	2012	[Qin et al., 2013]	[554]
S0681	Forest	101.267	21.9333	3.01	Direct	2005	[Sha, 2008]	[574]
S0682	Forest	101.26	21.93	5.85	Direct	2005	[Sha, 2008]	[574]
S0683	Forest	119.7	30.233	3.19512	Direct	2010	[Shang et al., 2013]	[576]
S0684	Forest	119.7	30.233	3.52235	Direct	2010	[Shang et al., 2013]	[576]
S0685	Forest	119.7	30.233	4.82319	Direct	2010	[Shang et al., 2013]	[576]
S0686	Forest	119.7	30.233	7.27623	Direct	2010	[Shang et al., 2013]	[576]
S0687	Forest	119.9	30.9167	3.49566	Indirect	2010	[Shang et al., 2013]	[577]
S0688	Forest	120.09	32.32	2.65968	Direct	2012	[Chen, 2013]	[58]
S0689	Forest	120.07	32.15	2.72879	Direct	2012	[Chen, 2013]	[58]
S0690	Forest	120.24	32.37	3.12847	Direct	2012	[Chen, 2013]	[58]
S0691	Forest	128.01	41.78	3.60207	Indirect	2003	[Shao, 2005]	[584]
S0692	Forest	127.78	41.69	3.67249	Indirect	2003	[Shao, 2005]	[584]
S0693	Forest	128.21	42.52	5.49652	Indirect	2003	[Shao, 2005]	[584]
S0694	Forest	128.04	41.88	6.07355	Indirect	2003	[Shao, 2005]	[584]
S0695	Forest	127.92	41.87	6.09996	Indirect	2003	[Shao, 2005]	[584]
S0696	Forest	127.88	41.72	6.4407	Indirect	2003	[Shao, 2005]	[584]
S0697	Forest	127.91	42.79	8.15672	Indirect	2003	[Shao, 2005]	[584]
S0698	Forest	128.09	42.67	8.86011	Indirect	2003	[Shao, 2005]	[584]
S0699	Forest	128.21	42.81	13.1524	Indirect	2003	[Shao, 2005]	[584]
S0700	Forest	101.24	41.25	0.708761	Indirect	2003	[Shao, 2005]	[584]
S0701	Forest	109.22	26.25	3.59429	Indirect	2003	[Shao, 2005]	[584]
S0702	Forest	109.46	26.37	3.81609	Indirect	2003	[Shao, 2005]	[584]
S0703	Forest	109.25	26.35	4.10959	Indirect	2003	[Shao, 2005]	[584]
S0704	Forest	108.88	25.95	4.9119	Indirect	2003	[Shao, 2005]	[584]
S0705	Forest	116.98	28.43	5.23479	Indirect	2003	[Shao, 2005]	[584]
S0706	Forest	116.78	28.35	5.42502	Indirect	2003	[Shao, 2005]	[584]
S0707	Forest	116.72	28.08	5.73621	Indirect	2003	[Shao, 2005]	[584]
S0708	Forest	117.02	28.21	7.32925	Indirect	2003	[Shao, 2005]	[584]
S0709	Forest	127.94	42.44	3.60234	Indirect	2003	[Shao et al., 2006]	[585]
S0710	Forest	127.96	41.87	3.66601	Indirect	2003	[Shao et al., 2006]	[585]
S0711	Forest	127.96	41.95	5.49689	Indirect	2003	[Shao et al., 2006]	[585]
S0712	Forest	128.03	42.35	6.44074	Indirect	2003	[Shao et al., 2006]	[585]
S0713	Forest	128.05	41.85	6.58366	Indirect	2003	[Shao et al., 2006]	[585]
S0714	Forest	128.07	41.85	8.00444	Indirect	2003	[Shao et al., 2006]	[585]
S0715	Forest	128.01	41.71	8.87772	Indirect	2003	[Shao et al., 2006]	[585]
S0716	Forest	127.78	42.62	13.1533	Indirect	2003	[Shao et al., 2006]	[585]
S0717	Forest	110.37	38.82	0.72637	Indirect	2007	[She and Shao, 2009]	[586]
S0718	Forest	114.45	34.52	3.963	Direct	2011-2012	[Shen, 2012]	[588]
S0719	Forest	116.507	41.2122	5.61497	Direct	2011	[Shen et al., 2014]	[589]
S0720	Forest	116.76	41.8464	7.95455	Direct	2011	[Shen et al., 2014]	[589]
S0721	Forest	116.748	41.1706	1.40374	Direct	2011	[Shen et al., 2014]	[589]
S0722	Forest	116.757	41.1619	1.73797	Direct	2011	[Shen et al., 2014]	[589]
S0723	Forest	116.505	41.135	1.80481	Direct	2011	[Shen et al., 2014]	[589]
S0724	Forest	104.65	35.58	1.619	Direct	2003	[Chen et al., 2007]	[59]
S0725	Forest	104.66	35.55	1.804	Direct	2003	[Chen et al., 2007]	[59]
S0726	Forest	107.92	35.78	1.33013	Direct	2012	[Shen and Zhang, 2014]	[590]
S0727	Forest	107.93	35.78	1.63461	Direct	2012	[Shen and Zhang, 2014]	[590]
S0728	Forest	108.06	35.93	1.85668	Direct	2012	[Shen and Zhang, 2014]	[590]
S0729	Forest	108.06	35.92	2.12577	Direct	2012	[Shen and Zhang, 2014]	[590]
S0730	Forest	108.33	36.42	1.22142	Direct	2012	[Shen and Zhang, 2014]	[590]
S0731	Forest	108.32	36.41	1.84295	Direct	2012	[Shen and Zhang, 2014]	[590]
S0732	Forest	108.22	36.41	0.908012	Direct	2012	[Shen et al., 2013]	[591]
S0733	Forest	107.92	36.09	1.23383	Direct	2012	[Shen et al., 2013]	[591]
S0734	Forest	108.64	36.02	1.275	Direct	2012	[Shen et al., 2013]	[591]
S0735	Forest	108.55	36.23	1.60179	Direct	2012	[Shen et al., 2013]	[591]
S0736	Forest	108.15	35.94	1.77864	Direct	2012	[Shen et al., 2013]	[591]
S0737	Forest	107.89	35.78	1.95535	Direct	2012	[Shen et al., 2013]	[591]
S0738	Forest	108.117	27.0167	0.5734	Direct	2006	[Sheng, 2007]	[593]
S0739	Forest	108.15	27.05	1.3738	Direct	2006	[Sheng, 2007]	[593]
S0740	Forest	118.42	34.62	3.247	Indirect	2011	[Shi, 2012]	[594]
S0741	Forest	118.22	33.89	3.609	Indirect	2011	[Shi, 2012]	[594]
S0742	Forest	118.05	34.15	3.938	Indirect	2011	[Shi, 2012]	[594]
S0743	Forest	118.21	34.78	4.509	Indirect	2011	[Shi, 2012]	[594]
S0744	Forest	117.35	33.98	4.807	Indirect	2011	[Shi, 2012]	[594]
S0745	Forest	118.02	34.25	4.812	Indirect	2011	[Shi, 2012]	[594]
S0746	Forest	116.88	34.25	5.531	Indirect	2011	[Shi, 2012]	[594]
S0747	Forest	117.67	33.92	5.6	Indirect	2011	[Shi, 2012]	[594]
S0748	Forest	117.25	34.12	6.067	Indirect	2011	[Shi, 2012]	[594]
S0749	Forest	128.883	47.1667	8.45101	Indirect	2005	[Shi et al., 2008]	[597]
S0750	Forest	128.883	47.1667	9.3541	Indirect	2005	[Shi et al., 2008]	[597]
S0751	Forest	128.883	47.1667	9.87745	Indirect	2005	[Shi et al., 2008]	[597]
S0752	Forest	128.883	47.1667	10.2846	Indirect	2005	[Shi et al., 2008]	[597]
S0753	Forest	114.083	22.5167	1.442	Direct	2005	[Chen et al., 2012]	[60]
S0754	Forest	114.083	22.5167	1.51	Direct	2005	[Chen et al., 2012]	[60]
S0755	Forest	114.083	22.5167	1.705	Direct	2005	[Chen et al., 2012]	[60]
S0756	Forest	104.77	31.59	2.09627	Indirect	2012	[Shi, 2013]	[601]
S0757	Forest	104.78	31.62	2.79925	Indirect	2012	[Shi, 2013]	[601]
S0758	Forest	104.8	31.62	2.83844	Indirect	2012	[Shi, 2013]	[601]
S0759	Forest	104.78	31.62	2.87588	Indirect	2012	[Shi, 2013]	[601]
S0760	Forest	104.81	31.55	4.23134	Indirect	2012	[Shi, 2013]	[601]
S0761	Forest	104.81	31.62	5.98448	Indirect	2012	[Shi, 2013]	[601]
S0762	Forest	110.508	19.1014	0.834	Direct	2008	[Shi et al., 2011]	[604]
S0763	Forest	108.663	19.0161	1.058	Direct	2008	[Shi et al., 2011]	[604]
S0764	Forest	110.681	19.8267	2.638	Direct	2008	[Shi et al., 2011]	[604]
S0765	Forest	109.81	19.17	6.874	Direct	2008	[Shi et al., 2011]	[604]
S0766	Forest	108.474	35.1448	1.05	Direct	2011	[Shi et al., 2013]	[605]
S0767	Forest	108.474	35.1448	1.12	Direct	2011	[Shi et al., 2013]	[605]
S0768	Forest	108.474	35.1448	1.19	Direct	2011	[Shi et al., 2013]	[605]
S0769	Forest	116.87	39.79	1.091	Direct	2008-2011	[Si, 2012]	[606]
S0770	Forest	116.73	39.82	1.371	Direct	2008-2011	[Si, 2012]	[606]
S0771	Forest	116.72	39.82	1.45787	Direct	2008-2011	[Si, 2012]	[606]
S0772	Forest	116.91	40.01	1.53901	Direct	2008-2011	[Si, 2012]	[606]
S0773	Forest	116.82	39.92	1.86136	Direct	2008-2011	[Si, 2012]	[606]
S0774	Forest	108.23	29.87	3.34	Direct	2005	[Chen, 2007]	[61]
S0775	Forest	107.73	29.89	3.56	Direct	2005	[Chen, 2007]	[61]
S0776	Forest	110.65	31.05	4.02	Direct	2005	[Chen, 2007]	[61]
S0777	Forest	110.45	29.69	4.44	Direct	2005	[Chen, 2007]	[61]
S0778	Forest	110.25	30.34	4.52	Direct	2005	[Chen, 2007]	[61]
S0779	Forest	110.21	30.03	4.66	Direct	2005	[Chen, 2007]	[61]
S0780	Forest	108.76	30.75	4.89	Direct	2005	[Chen, 2007]	[61]
S0781	Forest	107.34	31.24	5.65	Direct	2005	[Chen, 2007]	[61]
S0782	Forest	109.25	30.15	6.1	Direct	2005	[Chen, 2007]	[61]
S0783	Forest	109.89	30.89	7.01	Direct	2005	[Chen, 2007]	[61]
S0784	Forest	117.23	26.08	1.5274	Direct	2010	[Su, 2011]	[611]
S0785	Forest	117.39	26.14	2.8132	Direct	2010	[Su, 2011]	[611]
S0786	Forest	117.53	27.15	3.5953	Direct	2010	[Su, 2011]	[611]
S0787	Forest	117.43	25.89	3.7092	Direct	2010	[Su, 2011]	[611]
S0788	Forest	117.28	26.04	3.8392	Direct	2010	[Su, 2011]	[611]
S0789	Forest	116.97	26.15	4.3995	Direct	2010	[Su, 2011]	[611]
S0790	Forest	117.48	25.78	4.6376	Direct	2010	[Su, 2011]	[611]
S0791	Forest	117.54	25.62	4.7125	Direct	2010	[Su, 2011]	[611]
S0792	Forest	118.03	27.15	5.0615	Direct	2010	[Su, 2011]	[611]
S0793	Forest	118.45	27.68	5.1324	Direct	2010	[Su, 2011]	[611]
S0794	Forest	117.65	27.25	5.1454	Direct	2010	[Su, 2011]	[611]
S0795	Forest	117.52	25.61	5.5496	Direct	2010	[Su, 2011]	[611]
S0796	Forest	117.79	27.27	5.7475	Direct	2010	[Su, 2011]	[611]
S0797	Forest	117.56	27.18	5.9153	Direct	2010	[Su, 2011]	[611]
S0798	Forest	117.89	27.63	5.9864	Direct	2010	[Su, 2011]	[611]
S0799	Forest	118.25	27.36	6.1167	Direct	2010	[Su, 2011]	[611]
S0800	Forest	117.25	26.12	6.9952	Direct	2010	[Su, 2011]	[611]
S0801	Forest	116.94	26.01	7.0082	Direct	2010	[Su, 2011]	[611]
S0802	Forest	117.67	27.64	7.2462	Direct	2010	[Su, 2011]	[611]
S0803	Forest	116.95	26.19	7.4833	Direct	2010	[Su, 2011]	[611]
S0804	Forest	128.85	47.15	6.45	Direct	2009	[Su, 2012]	[612]
S0805	Forest	113.783	22.95	0.46	Direct	2004	[Su et al., 2006]	[616]
S0806	Forest	113.783	22.95	0.82	Direct	2004	[Su et al., 2006]	[616]
S0807	Forest	113.783	22.95	0.89	Direct	2004	[Su et al., 2006]	[616]
S0808	Forest	113.783	22.95	1.33	Direct	2004	[Su et al., 2006]	[616]
S0809	Forest	113.783	22.95	1.34	Direct	2004	[Su et al., 2006]	[616]
S0810	Forest	113.783	22.95	1.74	Direct	2004	[Su et al., 2006]	[616]
S0811	Forest	113.783	22.95	2.27	Direct	2004	[Su et al., 2006]	[616]
S0812	Forest	113.783	22.95	2.34	Direct	2004	[Su et al., 2006]	[616]
S0813	Forest	113.783	22.95	2.51	Direct	2004	[Su et al., 2006]	[616]
S0814	Forest	113.783	22.95	2.71	Direct	2004	[Su et al., 2006]	[616]
S0815	Forest	113.783	22.95	3.16	Direct	2004	[Su et al., 2006]	[616]
S0816	Forest	113.783	22.95	3.68	Direct	2004	[Su et al., 2006]	[616]
S0817	Forest	113.783	22.95	3.83	Direct	2004	[Su et al., 2006]	[616]
S0818	Forest	113.783	22.95	4.26	Direct	2004	[Su et al., 2006]	[616]
S0819	Forest	113.783	22.95	5	Direct	2004	[Su et al., 2006]	[616]
S0820	Forest	113.783	22.95	7.92	Direct	2004	[Su et al., 2006]	[616]
S0821	Forest	112.21	36.62	3.47674	Indirect	2010	[Sun, 2011]	[618]
S0822	Forest	129.176	48.0862	9.50798	Direct	2008	[Sun, 2011]	[619]
S0823	Forest	129.115	48.0965	9.81192	Direct	2008	[Sun, 2011]	[619]
S0824	Forest	129.149	48.0784	12.1365	Direct	2008	[Sun, 2011]	[619]
S0825	Forest	109.457	36.5015	1.23	Direct	2009	[Sun, 2010]	[620]
S0826	Forest	109.387	36.4782	1.41	Direct	2009	[Sun, 2010]	[620]
S0827	Forest	109.543	36.4977	4	Direct	2009	[Sun, 2010]	[620]
S0828	Forest	115.067	26.7333	3.7141	Indirect	2012	[Tan et al., 2014]	[621]
S0829	Forest	115.067	26.7333	4.23196	Indirect	2012	[Tan et al., 2014]	[621]
S0830	Forest	115.067	26.7333	4.43555	Indirect	2012	[Tan et al., 2014]	[621]
S0831	Forest	115.067	26.7333	4.47802	Indirect	2012	[Tan et al., 2014]	[621]
S0832	Forest	115.067	26.7333	4.54215	Indirect	2012	[Tan et al., 2014]	[621]
S0833	Forest	113.667	22.85	4.11169	Indirect	2007	[Tan, 2009]	[623]
S0834	Forest	112.9	22.6833	4.26461	Indirect	2007	[Tan, 2009]	[623]
S0835	Forest	113.75	22.95	4.44437	Indirect	2007	[Tan, 2009]	[623]
S0836	Forest	112.55	23.1667	2.68689	Indirect	2008	[Tan, 2009]	[623]
S0837	Forest	112.9	22.6833	3.528	Direct	2008	[Tan, 2009]	[623]
S0838	Forest	112.9	22.6833	3.576	Direct	2008	[Tan, 2009]	[623]
S0839	Forest	112.9	22.6833	3.68944	Direct	2008	[Tan, 2009]	[623]
S0840	Forest	113.667	22.85	3.80743	Indirect	2008	[Tan, 2009]	[623]
S0841	Forest	112.9	22.6833	3.858	Direct	2008	[Tan, 2009]	[623]
S0842	Forest	112.9	22.6833	3.98758	Direct	2008	[Tan, 2009]	[623]
S0843	Forest	113.667	22.85	4.10644	Indirect	2008	[Tan, 2009]	[623]
S0844	Forest	112.9	22.6833	4.117	Direct	2008	[Tan, 2009]	[623]
S0845	Forest	113.667	22.85	4.40909	Indirect	2008	[Tan, 2009]	[623]
S0846	Forest	112.55	23.1667	4.48441	Indirect	2008	[Tan, 2009]	[623]
S0847	Forest	112.9	22.6833	4.512	Direct	2008	[Tan, 2009]	[623]
S0848	Forest	112.9	22.6833	4.621	Direct	2008	[Tan, 2009]	[623]
S0849	Forest	112.9	22.6833	5.016	Direct	2008	[Tan, 2009]	[623]
S0850	Forest	112.9	22.6833	5.252	Direct	2008	[Tan, 2009]	[623]
S0851	Forest	107.528	26.2663	7.48	Direct	2012	[Tang et al., 2014]	[624]
S0852	Forest	107.528	26.2663	7.86	Direct	2012	[Tang et al., 2014]	[624]
S0853	Forest	126.09	44.78	1.5223	Indirect	2004-2009	[Tang et al., 2011]	[626]
S0854	Forest	101.568	21.6333	1.71896	Direct	2010	[Tang et al., 2012]	[627]
S0855	Forest	101.308	21.9449	2.27777	Direct	2010	[Tang et al., 2012]	[627]
S0856	Forest	101.405	21.8053	3.43955	Direct	2010	[Tang et al., 2012]	[627]
S0857	Forest	101.222	21.9346	3.28761	Direct	2010	[Tang et al., 2012]	[627]
S0858	Forest	110.905	21.4636	1.3	Direct	2007	[Tang et al., 2010]	[629]
S0859	Forest	110.905	21.4636	3.6	Direct	2007	[Tang et al., 2010]	[629]
S0860	Forest	112.56	23.18	5.201	Direct	2004	[Tang, 2006]	[630]
S0861	Forest	112.54	23.17	5.796	Direct	2004	[Tang, 2006]	[630]
S0862	Forest	112.55	23.19	7.867	Direct	2004	[Tang, 2006]	[630]
S0863	Forest	114.02	29.85	4.262	Direct	2011	[Tang et al., 2012]	[631]
S0864	Forest	113.68	29.67	5.917	Direct	2011	[Tang et al., 2012]	[631]
S0865	Forest	113.95	29.72	5.266	Direct	2011	[Tang et al., 2012]	[631]
S0866	Forest	113.78	29.46	6.567	Direct	2011	[Tang et al., 2012]	[631]
S0867	Forest	108.89	24.13	2.728	Direct	2010-2011	[Tao, 2012]	[634]
S0868	Forest	108.83	25.03	1.536	Direct	2010-2011	[Tao, 2012]	[634]
S0869	Forest	108.82	25.16	2.256	Direct	2010-2011	[Tao, 2012]	[634]
S0870	Forest	108.92	25.05	2.639	Direct	2010-2011	[Tao, 2012]	[634]
S0871	Forest	108.83	25.04	2.995	Direct	2010-2011	[Tao, 2012]	[634]
S0872	Forest	108.9	24.99	3.056	Direct	2010-2011	[Tao, 2012]	[634]
S0873	Forest	108.88	25.07	3.284	Direct	2010-2011	[Tao, 2012]	[634]
S0874	Forest	108.85	25.01	3.391	Direct	2010-2011	[Tao, 2012]	[634]
S0875	Forest	108.83	25.03	3.596	Direct	2010-2011	[Tao, 2012]	[634]
S0876	Forest	108.81	25.08	3.861	Direct	2010-2011	[Tao, 2012]	[634]
S0877	Forest	108.83	25.05	4.101	Direct	2010-2011	[Tao, 2012]	[634]
S0878	Forest	108.83	25.05	4.113	Direct	2010-2011	[Tao, 2012]	[634]
S0879	Forest	108.91	25.06	4.259	Direct	2010-2011	[Tao, 2012]	[634]
S0880	Forest	108.84	25.12	4.44	Direct	2010-2011	[Tao, 2012]	[634]
S0881	Forest	108.82	24.99	4.536	Direct	2010-2011	[Tao, 2012]	[634]
S0882	Forest	108.84	25.05	4.558	Direct	2010-2011	[Tao, 2012]	[634]
S0883	Forest	108.84	25.06	4.796	Direct	2010-2011	[Tao, 2012]	[634]
S0884	Forest	108.84	25.05	4.861	Direct	2010-2011	[Tao, 2012]	[634]
S0885	Forest	108.83	25.03	5.266	Direct	2010-2011	[Tao, 2012]	[634]
S0886	Forest	108.84	25.05	5.569	Direct	2010-2011	[Tao, 2012]	[634]
S0887	Forest	108.83	25.05	5.713	Direct	2010-2011	[Tao, 2012]	[634]
S0888	Forest	108.87	25.11	6.388	Direct	2010-2011	[Tao, 2012]	[634]
S0889	Forest	108.84	25.06	7.577	Direct	2010-2011	[Tao, 2012]	[634]
S0890	Forest	108.83	25.04	7.973	Direct	2010-2011	[Tao, 2012]	[634]
S0891	Forest	108.84	25.06	8.892	Direct	2010-2011	[Tao, 2012]	[634]
S0892	Forest	108.83	25.04	9.43	Direct	2010-2011	[Tao, 2012]	[634]
S0893	Forest	108.41	24.5	2	Direct	2011	[Tao et al., 2012]	[635]
S0894	Forest	108.29	24.47	2.927	Direct	2011	[Tao et al., 2012]	[635]
S0895	Forest	108.35	24.49	3.091	Direct	2011	[Tao et al., 2012]	[635]
S0896	Forest	108.32	24.47	3.34	Direct	2011	[Tao et al., 2012]	[635]
S0897	Forest	108.89	25.16	2.256	Direct	2010	[Tao et al., 2011]	[636]
S0898	Forest	108.82	25.15	2.639	Direct	2010	[Tao et al., 2011]	[636]
S0899	Forest	108.92	24.99	2.728	Direct	2010	[Tao et al., 2011]	[636]
S0900	Forest	108.91	25.07	3.056	Direct	2010	[Tao et al., 2011]	[636]
S0901	Forest	108.91	25.09	3.284	Direct	2010	[Tao et al., 2011]	[636]
S0902	Forest	108.92	25.12	3.391	Direct	2010	[Tao et al., 2011]	[636]
S0903	Forest	108.88	25.13	3.861	Direct	2010	[Tao et al., 2011]	[636]
S0904	Forest	108.91	25.05	4.259	Direct	2010	[Tao et al., 2011]	[636]
S0905	Forest	108.83	25.09	4.44	Direct	2010	[Tao et al., 2011]	[636]
S0906	Forest	108.85	24.99	4.536	Direct	2010	[Tao et al., 2011]	[636]
S0907	Forest	108.9	25.1	6.388	Direct	2010	[Tao et al., 2011]	[636]
S0908	Forest	108.37	24.49	1.553	Direct	2010	[Tao et al., 2011]	[637]
S0909	Forest	108.31	24.48	2	Direct	2010	[Tao et al., 2011]	[637]
S0910	Forest	108.41	24.49	2.022	Direct	2010	[Tao et al., 2011]	[637]
S0911	Forest	108.33	24.49	2.253	Direct	2010	[Tao et al., 2011]	[637]
S0912	Forest	108.29	24.47	2.908	Direct	2010	[Tao et al., 2011]	[637]
S0913	Forest	108.36	24.48	2.927	Direct	2010	[Tao et al., 2011]	[637]
S0914	Forest	108.35	24.5	3.091	Direct	2010	[Tao et al., 2011]	[637]
S0915	Forest	108.41	24.47	3.34	Direct	2010	[Tao et al., 2011]	[637]
S0916	Forest	108.35	24.48	1.541	Direct	2009-2010	[Tao et al., 2012]	[638]
S0917	Forest	108.32	24.5	1.553	Direct	2009-2010	[Tao et al., 2012]	[638]
S0918	Forest	105.81	25.84	5.0517	Direct	2010	[Tian et al., 2011]	[640]
S0919	Forest	105.36	25.75	8.2424	Direct	2010	[Tian et al., 2011]	[640]
S0920	Forest	105.78	26.03	8.6212	Direct	2010	[Tian et al., 2011]	[640]
S0921	Forest	105.31	25.67	11.3061	Direct	2010	[Tian et al., 2011]	[640]
S0922	Forest	105.45	25.85	12.6841	Direct	2010	[Tian et al., 2011]	[640]
S0923	Forest	115.42	26.73	4.21341	Indirect	2009	[Tian, 2011]	[644]
S0924	Forest	115.52	26.69	5.88614	Indirect	2009	[Tian, 2011]	[644]
S0925	Forest	114.4	26.47	6.5591	Indirect	2009	[Tian, 2011]	[644]
S0926	Forest	114.083	26.05	7.38299	Indirect	2009	[Tian, 2011]	[644]
S0927	Forest	109.24	36.78	0.639	Direct	2010	[Tong et al., 2012]	[647]
S0928	Forest	109.25	36.84	0.722	Direct	2010	[Tong et al., 2012]	[647]
S0929	Forest	109.24	36.81	0.994	Direct	2010	[Tong et al., 2012]	[647]
S0930	Forest	109.26	36.82	1.231	Direct	2010	[Tong et al., 2012]	[647]
S0931	Forest	109.25	36.82	1.249	Direct	2010	[Tong et al., 2012]	[647]
S0932	Forest	109.23	36.79	1.308	Direct	2010	[Tong et al., 2012]	[647]
S0933	Forest	109.25	36.83	1.654	Direct	2010	[Tong et al., 2012]	[647]
S0934	Forest	109.24	36.81	2.085	Direct	2010	[Tong et al., 2012]	[647]
S0935	Forest	109.26	36.84	3.033	Direct	2010	[Tong et al., 2012]	[647]
S0936	Forest	109.23	36.84	3.695	Direct	2010	[Tong et al., 2012]	[647]
S0937	Forest	117.983	26.8	4.593	Direct	2012	[Wan et al., 2013]	[648]
S0938	Forest	117.983	26.8	5.999	Direct	2012	[Wan et al., 2013]	[648]
S0939	Forest	107.95	24.9167	0.74	Direct	2010	[Chen et al., 2014]	[65]
S0940	Forest	108.017	25.15	4.04	Direct	2010	[Chen et al., 2014]	[65]
S0941	Forest	114.68	27.73	6.439	Direct	2010	[Wang et al., 2011]	[651]
S0942	Forest	114.59	27.62	7.242	Direct	2010	[Wang et al., 2011]	[651]
S0943	Forest	107.07	34.59	2.698	Direct	2009	[Wang, 2011]	[653]
S0944	Forest	107.09	34.62	4.276	Direct	2009	[Wang, 2011]	[653]
S0945	Forest	107.11	34.61	5.386	Direct	2009	[Wang, 2011]	[653]
S0946	Forest	128.097	43.1763	4.84542	Indirect	2004	[Wang et al., 2006]	[656]
S0947	Forest	128.096	43.1763	5.21178	Indirect	2004	[Wang et al., 2006]	[656]
S0948	Forest	128.096	43.1921	5.39474	Indirect	2004	[Wang et al., 2006]	[656]
S0949	Forest	128.096	43.1713	5.8382	Indirect	2004	[Wang et al., 2006]	[656]
S0950	Forest	128.079	43.1714	5.9394	Indirect	2004	[Wang et al., 2006]	[656]
S0951	Forest	128.088	43.1751	5.99479	Indirect	2004	[Wang et al., 2006]	[656]
S0952	Forest	109.483	19.4833	2.068	Direct	2010	[Wang, 2011]	[660]
S0953	Forest	109.467	19.5333	2.07867	Direct	2010	[Wang, 2011]	[660]
S0954	Forest	109.483	19.4667	2.15833	Direct	2010	[Wang, 2011]	[660]
S0955	Forest	109.65	19.5167	2.32233	Direct	2010	[Wang, 2011]	[660]
S0956	Forest	109.467	19.4667	2.37	Direct	2010	[Wang, 2011]	[660]
S0957	Forest	106.587	34.2128	5.266	Direct	2014	[Wang et al., 2014]	[661]
S0958	Forest	106.992	34.2263	7.527	Direct	2014	[Wang et al., 2014]	[661]
S0959	Forest	106.984	34.2206	5.454	Direct	2014	[Wang et al., 2014]	[661]
S0960	Forest	106.987	34.224	6.096	Direct	2014	[Wang et al., 2014]	[661]
S0961	Forest	106.527	34.2809	7.08	Direct	2014	[Wang et al., 2014]	[661]
S0962	Forest	106.987	34.2218	8.022	Direct	2014	[Wang et al., 2014]	[661]
S0963	Forest	121.51	50.8441	5.97015	Direct	2010-2012	[Wang, 2013]	[662]
S0964	Forest	121.51	50.82	7.01493	Direct	2010-2012	[Wang, 2013]	[662]
S0965	Forest	121.512	50.83	9.62687	Direct	2010-2012	[Wang, 2013]	[662]
S0966	Forest	110.9	21.45	0.168113	Direct	2011	[Wang et al., 2013]	[663]
S0967	Forest	110.9	21.45	0.202359	Direct	2011	[Wang et al., 2013]	[663]
S0968	Forest	110.9	21.45	0.515755	Direct	2011	[Wang et al., 2013]	[663]
S0969	Forest	110.9	21.45	0.767925	Direct	2011	[Wang et al., 2013]	[663]
S0970	Forest	109.774	21.5378	2.44662	Indirect	2012	[Wang et al., 2013]	[664]
S0971	Forest	109.763	21.5679	3.67342	Indirect	2012	[Wang et al., 2013]	[664]
S0972	Forest	109.755	21.5652	4.4274	Indirect	2012	[Wang et al., 2013]	[664]
S0973	Forest	109.753	21.5703	4.51205	Indirect	2012	[Wang et al., 2013]	[664]
S0974	Forest	109.768	21.555	4.55715	Indirect	2012	[Wang et al., 2013]	[664]
S0975	Forest	106.833	22.167	4.67416	Direct	2008	[Wang, 2010]	[668]
S0976	Forest	106.833	22.167	4.9588	Direct	2008	[Wang, 2010]	[668]
S0977	Forest	106.833	22.167	5.15356	Direct	2008	[Wang, 2010]	[668]
S0978	Forest	106.833	22.167	5.43821	Direct	2008	[Wang, 2010]	[668]
S0979	Forest	106.833	22.1667	4.68	Direct	2009	[Wang et al., 2010]	[670]
S0980	Forest	106.833	22.1667	4.95	Direct	2009	[Wang et al., 2010]	[670]
S0981	Forest	106.833	22.1667	5.14	Direct	2009	[Wang et al., 2010]	[670]
S0982	Forest	106.833	22.1667	5.44	Direct	2009	[Wang et al., 2010]	[670]
S0983	Forest	106.833	22.1667	4.68293	Direct	2008-2009	[Wang et al., 2013]	[671]
S0984	Forest	106.833	22.1667	4.95122	Direct	2008-2009	[Wang et al., 2013]	[671]
S0985	Forest	106.833	22.1667	5.36585	Direct	2008-2009	[Wang et al., 2013]	[671]
S0986	Forest	133.24	47.25	4.957	Direct	2009	[Wang, 2011]	[681]
S0987	Forest	120.85	32.91	3.86424	Indirect	2010-2011	[Wang, 2012]	[683]
S0988	Forest	109.5	26.75	4.2004	Indirect	2005	[Wang et al., 2010]	[686]
S0989	Forest	109.5	26.75	4.54013	Indirect	2005	[Wang et al., 2010]	[686]
S0990	Forest	109.5	26.75	4.59985	Indirect	2005	[Wang et al., 2010]	[686]
S0991	Forest	109.5	26.75	5.61496	Indirect	2005	[Wang et al., 2010]	[686]
S0992	Forest	109.5	26.75	5.88811	Indirect	2005	[Wang et al., 2010]	[686]
S0993	Forest	109.5	26.75	6.06937	Indirect	2005	[Wang et al., 2010]	[686]
S0994	Forest	109.58	27.03	2.77	Direct	2007	[Wang et al., 2009]	[687]
S0995	Forest	110.08	26.94	2.91	Direct	2007	[Wang et al., 2009]	[687]
S0996	Forest	109.79	26.78	3	Direct	2007	[Wang et al., 2009]	[687]
S0997	Forest	123.893	40.4536	5.90524	Indirect	2005	[Chen, 2007]	[69]
S0998	Forest	121.183	38.7667	3.08386	Indirect	2005	[Chen, 2007]	[69]
S0999	Forest	120.463	42.7803	3.40534	Indirect	2005	[Chen, 2007]	[69]
S1000	Forest	121.39	38.95	4.86885	Indirect	2005	[Chen, 2007]	[69]
S1001	Forest	110.133	27.15	2.4201	Indirect	2005	[Wang, 2006]	[691]
S1002	Forest	110.133	27.15	2.7076	Indirect	2005	[Wang, 2006]	[691]
S1003	Forest	110.133	27.15	2.7687	Indirect	2005	[Wang, 2006]	[691]
S1004	Forest	110.133	27.15	2.935	Indirect	2005	[Wang, 2006]	[691]
S1005	Forest	110.133	27.15	5.153	Indirect	2005	[Wang, 2006]	[691]
S1006	Forest	109.6	24.3167	9.737	Indirect	2004	[Wang and Wang, 2007]	[692]
S1007	Forest	109.6	24.3167	8.4896	Indirect	2004	[Wang and Wang, 2007]	[692]
S1008	Forest	110.133	27.15	3.02593	Indirect	2005	[Wang et al., 2006]	[693]
S1009	Forest	110.133	27.15	4.87862	Indirect	2005	[Wang et al., 2006]	[693]
S1010	Forest	121.78	31.74	2.476	Direct	2012	[Wang, 2013]	[695]
S1011	Forest	121.34	31.66	2.644	Direct	2012	[Wang, 2013]	[695]
S1012	Forest	117.21	41.45	3.2	Direct	2010	[Wang, 2011]	[700]
S1013	Forest	116.82	41.24	3.58	Direct	2010	[Wang, 2011]	[700]
S1014	Forest	116.79	40.98	5.61	Direct	2010	[Wang, 2011]	[700]
S1015	Forest	115.98	40.78	7.04	Direct	2010	[Wang, 2011]	[700]
S1016	Forest	116.72	41.49	3.61948	Indirect	2009	[Wang et al., 2011]	[701]
S1017	Forest	117.28	40.48	3.2168	Indirect	2009	[Wang et al., 2011]	[701]
S1018	Forest	116.23	40.72	6.60538	Indirect	2009	[Wang et al., 2011]	[701]
S1019	Forest	117.21	41.51	7.85833	Indirect	2009	[Wang et al., 2011]	[701]
S1020	Forest	102.67	24.92	3.44904	Indirect	2010	[Wang et al., 2014]	[702]
S1021	Forest	102.72	25.01	3.90888	Indirect	2010	[Wang et al., 2014]	[702]
S1022	Forest	102.73	24.77	5.81032	Indirect	2010	[Wang et al., 2014]	[702]
S1023	Forest	102.77	24.89	7.89553	Indirect	2010	[Wang et al., 2014]	[702]
S1024	Forest	127.78	46.75	6.45	Direct	2012	[Wang et al., 2013]	[707]
S1025	Forest	117.35	42.62	2.023	Direct	2010-2012	[Wang et al., 2013]	[709]
S1026	Forest	117.22	42.53	2.831	Direct	2010-2012	[Wang et al., 2013]	[709]
S1027	Forest	117.48	42.75	2.993	Direct	2010-2012	[Wang et al., 2013]	[709]
S1028	Forest	112.09	36.75	4.667	Direct	2011	[Wang et al., 2013]	[710]
S1029	Forest	111.99	36.66	5.862	Direct	2011	[Wang et al., 2013]	[710]
S1030	Forest	112.54	36.46	6.4692	Direct	2011	[Wang et al., 2013]	[710]
S1031	Forest	112.35	37.01	6.843	Direct	2011	[Wang et al., 2013]	[710]
S1032	Forest	127.546	45.2712	5.07987	Direct	2011	[Wang et al., 2013]	[711]
S1033	Forest	127.546	45.2712	6.32588	Direct	2011	[Wang et al., 2013]	[711]
S1034	Forest	129.171	46.9623	7.71565	Direct	2011	[Wang et al., 2013]	[711]
S1035	Forest	129.171	47.0024	8.00319	Direct	2011	[Wang et al., 2013]	[711]
S1036	Forest	129.171	47.0024	9.58466	Direct	2011	[Wang et al., 2013]	[711]
S1037	Forest	129.193	46.934	10.2077	Direct	2011	[Wang et al., 2013]	[711]
S1038	Forest	129.171	46.9623	12.7955	Direct	2011	[Wang et al., 2013]	[711]
S1039	Forest	106.767	22.1	4.50574	Direct	2011	[Wang et al., 2013]	[713]
S1040	Forest	106.767	22.1	4.87357	Direct	2011	[Wang et al., 2013]	[713]
S1041	Forest	106.767	22.1	4.91954	Direct	2011	[Wang et al., 2013]	[713]
S1042	Forest	119.72	42.42	0.98	Direct	2012	[Wang et al., 2014]	[717]
S1043	Forest	119.84	42.35	2.33	Direct	2012	[Wang et al., 2014]	[717]
S1044	Forest	108.092	34.704	1.85974	Direct	2008	[Wang, 2010]	[720]
S1045	Forest	107.12	34.61	1.9	Direct	2008	[Wang, 2010]	[720]
S1046	Forest	107.12	34.61	1.977	Direct	2008	[Wang, 2010]	[720]
S1047	Forest	108.092	34.704	2.12468	Direct	2008	[Wang, 2010]	[720]
S1048	Forest	108.584	34.0198	3.719	Direct	2008	[Wang, 2010]	[720]
S1049	Forest	103.515	31.7344	4.922	Direct	2009	[Wang et al., 2010]	[723]
S1050	Forest	109.517	36.7	1.37257	Indirect	2005	[Wang et al., 2006]	[731]
S1051	Forest	117.81	27.25	3.86017	Indirect	2011	[Wang, 2012]	[735]
S1052	Forest	117.81	27.25	4.65905	Indirect	2011	[Wang, 2012]	[735]
S1053	Forest	117.81	27.25	5.46227	Indirect	2011	[Wang, 2012]	[735]
S1054	Forest	121.72	31.22	2.70967	Direct	2012	[Wang et al., 2012]	[736]
S1055	Forest	121.72	31.22	3.96775	Direct	2012	[Wang et al., 2012]	[736]
S1056	Forest	121.72	31.22	4.54839	Direct	2012	[Wang et al., 2012]	[736]
S1057	Forest	120.99	31.09	3.81818	Direct	2010	[Wang et al., 2012]	[737]
S1058	Forest	121.18	30.94	4.45455	Direct	2010	[Wang et al., 2012]	[737]
S1059	Forest	121.3	31.02	4.47273	Direct	2010	[Wang et al., 2012]	[737]
S1060	Forest	121.22	30.94	5.29091	Direct	2010	[Wang et al., 2012]	[737]
S1061	Forest	118.067	35.25	3.44887	Indirect	2011	[Wei et al., 2013]	[742]
S1062	Forest	118.067	35.25	3.71517	Indirect	2011	[Wei et al., 2013]	[742]
S1063	Forest	108.35	35.87	3.40403	Indirect	2009	[Wei et al., 2012]	[743]
S1064	Forest	109.02	36.04	5.29618	Indirect	2009	[Wei et al., 2012]	[743]
S1065	Forest	114.52	27.69	3.70813	Direct	2006	[Wei et al., 2007]	[744]
S1066	Forest	114.72	27.81	3.99521	Direct	2006	[Wei et al., 2007]	[744]
S1067	Forest	114.68	27.76	4.35407	Direct	2006	[Wei et al., 2007]	[744]
S1068	Forest	114.58	27.62	4.83254	Direct	2006	[Wei et al., 2007]	[744]
S1069	Forest	114.65	27.75	5.69378	Direct	2006	[Wei et al., 2007]	[744]
S1070	Forest	124.95	40.93	6.78927	Direct	2012	[Wei et al., 2014]	[745]
S1071	Forest	124.75	40.85	8.03211	Direct	2012	[Wei et al., 2014]	[745]
S1072	Forest	124.83	40.89	8.17956	Direct	2012	[Wei et al., 2014]	[745]
S1073	Forest	115.067	26.7333	3.796	Direct	2009	[Wei et al., 2013]	[747]
S1074	Forest	115.067	26.7333	4.748	Direct	2009	[Wei et al., 2013]	[747]
S1075	Forest	115.067	26.7333	5.513	Direct	2009	[Wei et al., 2013]	[747]
S1076	Forest	115.067	26.7333	5.983	Direct	2009	[Wei et al., 2013]	[747]
S1077	Forest	115.067	26.7333	6.293	Direct	2009	[Wei et al., 2013]	[747]
S1078	Forest	109.78	36.03	2.93903	Direct	2009	[Wei et al., 2012]	[748]
S1079	Forest	109.94	35.88	3.35366	Direct	2009	[Wei et al., 2012]	[748]
S1080	Forest	110.15	35.73	4.02439	Direct	2009	[Wei et al., 2012]	[748]
S1081	Forest	109.67	35.95	4.12686	Direct	2009	[Wei et al., 2012]	[748]
S1082	Forest	109.72	35.84	5.04878	Direct	2009	[Wei et al., 2012]	[748]
S1083	Forest	110.383	38.8167	0.470524	Direct	2007	[Wei et al., 2010]	[749]
S1084	Forest	110.383	38.8167	0.591736	Direct	2007	[Wei et al., 2010]	[749]
S1085	Forest	107.69	35.23	1.75277	Indirect	2006	[Wei, 2007]	[751]
S1086	Forest	107.68	35.23	1.84944	Indirect	2006	[Wei, 2007]	[751]
S1087	Forest	109.01	18.54	2.67208	Indirect	2005	[Wei et al., 2007]	[752]
S1088	Forest	108.86	18.73	2.91756	Indirect	2005	[Wei et al., 2007]	[752]
S1089	Forest	108.57	25.15	8.18137	Indirect	2010	[Wei et al., 2010]	[755]
S1090	Forest	113.04	28.11	3.319	Direct	2012	[Wen et al., 2014]	[759]
S1091	Forest	113.05	28.1	3.544	Direct	2012	[Wen et al., 2014]	[759]
S1092	Forest	109.28	28.32	3.182	Direct	2009	[Wen et al., 2010]	[760]
S1093	Forest	109.34	28.45	3.64633	Direct	2009	[Wen et al., 2010]	[760]
S1094	Forest	109.37	28.59	4.15067	Direct	2009	[Wen et al., 2010]	[760]
S1095	Forest	106.23	35.29	3.65793	Direct	2002	[Wu et al., 2004]	[765]
S1096	Forest	106.43	35.42	4.93087	Direct	2002	[Wu et al., 2004]	[765]
S1097	Forest	106.23	35.63	5.04377	Direct	2002	[Wu et al., 2004]	[765]
S1098	Forest	106.19	35.55	5.31526	Direct	2002	[Wu et al., 2004]	[765]
S1099	Forest	106.45	35.61	5.9587	Direct	2002	[Wu et al., 2004]	[765]
S1100	Forest	117.467	26.1833	3.8254	Indirect	2010	[Wu et al., 2014]	[766]
S1101	Forest	117.467	26.1833	7.54812	Indirect	2010	[Wu et al., 2014]	[766]
S1102	Forest	112.833	22.5667	2.82386	Indirect	2007	[Wu et al., 2012]	[767]
S1103	Forest	112.833	22.5667	3.05357	Indirect	2007	[Wu et al., 2012]	[767]
S1104	Forest	112.833	22.5667	3.51011	Indirect	2007	[Wu et al., 2012]	[767]
S1105	Forest	112.833	22.5667	4.18018	Indirect	2007	[Wu et al., 2012]	[767]
S1106	Forest	119.833	30.333	2.32	Direct	2008	[Wu, 2009]	[770]
S1107	Forest	119.833	30.333	3.045	Direct	2008	[Wu, 2009]	[770]
S1108	Forest	119.833	30.333	3.58	Direct	2008	[Wu, 2009]	[770]
S1109	Forest	119.833	30.333	4.16	Direct	2008	[Wu, 2009]	[770]
S1110	Forest	119.833	30.333	4.32	Direct	2008	[Wu, 2009]	[770]
S1111	Forest	119.833	30.333	5.055	Direct	2008	[Wu, 2009]	[770]
S1112	Forest	119.833	30.333	5.39	Direct	2008	[Wu, 2009]	[770]
S1113	Forest	119.833	30.333	5.875	Direct	2008	[Wu, 2009]	[770]
S1114	Forest	108.06	25.31	10.7447	Direct	2011	[Wu et al., 2012]	[771]
S1115	Forest	107.95	25.29	11.6311	Direct	2011	[Wu et al., 2012]	[771]
S1116	Forest	105.04	31.06	3.631	Direct	2004	[Wu et al., 2008]	[772]
S1117	Forest	105.04	31.06	3.749	Direct	2004	[Wu et al., 2008]	[772]
S1118	Forest	105.04	31.06	3.767	Direct	2004	[Wu et al., 2008]	[772]
S1119	Forest	105.04	31.06	4.376	Direct	2004	[Wu et al., 2008]	[772]
S1120	Forest	105.04	31.06	4.809	Direct	2004	[Wu et al., 2008]	[772]
S1121	Forest	112.92	27.98	5.34833	Direct	2011	[Wu et al., 2012]	[774]
S1122	Forest	111.79	38.91	4.23704	Direct	2010	[Wu et al., 2011]	[778]
S1123	Forest	112.44	38.95	4.97778	Direct	2010	[Wu et al., 2011]	[778]
S1124	Forest	111.906	38.7842	3.73658	Indirect	2012	[Wu et al., 2014]	[779]
S1125	Forest	111.912	38.7925	3.75449	Indirect	2012	[Wu et al., 2014]	[779]
S1126	Forest	111.911	38.7711	5.82404	Indirect	2012	[Wu et al., 2014]	[779]
S1127	Forest	111.907	38.7595	6.31501	Indirect	2012	[Wu et al., 2014]	[779]
S1128	Forest	111.899	38.7416	7.65166	Indirect	2012	[Wu et al., 2014]	[779]
S1129	Forest	111.869	38.7257	7.85157	Indirect	2012	[Wu et al., 2014]	[779]
S1130	Forest	111.889	38.7313	7.8604	Indirect	2012	[Wu et al., 2014]	[779]
S1131	Forest	111.896	38.7458	7.9476	Indirect	2012	[Wu et al., 2014]	[779]
S1132	Forest	111.884	38.7291	8.16052	Indirect	2012	[Wu et al., 2014]	[779]
S1133	Forest	111.91	38.7659	8.28077	Indirect	2012	[Wu et al., 2014]	[779]
S1134	Forest	111.903	38.7533	8.31926	Indirect	2012	[Wu et al., 2014]	[779]
S1135	Forest	111.841	38.7302	8.61122	Indirect	2012	[Wu et al., 2014]	[779]
S1136	Forest	111.876	38.7294	8.65164	Indirect	2012	[Wu et al., 2014]	[779]
S1137	Forest	111.892	38.7412	8.86329	Indirect	2012	[Wu et al., 2014]	[779]
S1138	Forest	111.217	32.75	2.32999	Direct	2009	[Cheng et al., 2013]	[78]
S1139	Forest	111.217	32.75	3.14695	Direct	2009	[Cheng et al., 2013]	[78]
S1140	Forest	119.94	30.08	4.063	Direct	2012	[Wu et al., 2013]	[782]
S1141	Forest	120.01	30.07	6.76	Direct	2012	[Wu et al., 2013]	[782]
S1142	Forest	98.615	26.08	1.5207	Indirect	2013	[Xian et al., 2014]	[783]
S1143	Forest	98.61	26.12	1.78149	Indirect	2013	[Xian et al., 2014]	[783]
S1144	Forest	98.65	26.12	5.64555	Indirect	2013	[Xian et al., 2014]	[783]
S1145	Forest	98.64	25.79	5.29866	Indirect	2013	[Xian et al., 2014]	[783]
S1146	Forest	98.71	25.84	1.40298	Indirect	2013	[Xian et al., 2014]	[783]
S1147	Forest	98.6	25.28	2.1279	Indirect	2013	[Xian et al., 2014]	[783]
S1148	Forest	98.82	25.16	2.51961	Indirect	2013	[Xian et al., 2014]	[783]
S1149	Forest	98.73	24.99	3.29271	Indirect	2013	[Xian et al., 2014]	[783]
S1150	Forest	98.77	24.94	3.74495	Indirect	2013	[Xian et al., 2014]	[783]
S1151	Forest	98.75	25.35	4.3185	Indirect	2013	[Xian et al., 2014]	[783]
S1152	Forest	98.81	25.28	4.45397	Indirect	2013	[Xian et al., 2014]	[783]
S1153	Forest	98.79	25.15	4.47149	Indirect	2013	[Xian et al., 2014]	[783]
S1154	Forest	98.82	25.43	4.70878	Indirect	2013	[Xian et al., 2014]	[783]
S1155	Forest	98.8	24.96	4.719	Indirect	2013	[Xian et al., 2014]	[783]
S1156	Forest	98.82	24.99	4.80712	Indirect	2013	[Xian et al., 2014]	[783]
S1157	Forest	98.83	25.52	4.82621	Indirect	2013	[Xian et al., 2014]	[783]
S1158	Forest	98.59	25.61	5.00605	Indirect	2013	[Xian et al., 2014]	[783]
S1159	Forest	98.62	25.74	5.12713	Indirect	2013	[Xian et al., 2014]	[783]
S1160	Forest	98.78	25.76	5.58637	Indirect	2013	[Xian et al., 2014]	[783]
S1161	Forest	98.68	25.945	6.12248	Indirect	2013	[Xian et al., 2014]	[783]
S1162	Forest	98.75	25.79	7.12242	Indirect	2013	[Xian et al., 2014]	[783]
S1163	Forest	98.68	25.95	0.511713	Indirect	2013	[Xian et al., 2014]	[783]
S1164	Forest	109.58	19.528	0.867089	Direct	2011	[Xiang, 2012]	[784]
S1165	Forest	110.458	19.2589	0.891634	Direct	2011	[Xiang, 2012]	[784]
S1166	Forest	110.458	19.2589	0.94265	Direct	2011	[Xiang, 2012]	[784]
S1167	Forest	109.58	19.528	1.01266	Direct	2011	[Xiang, 2012]	[784]
S1168	Forest	110.458	19.2589	1.06667	Direct	2011	[Xiang, 2012]	[784]
S1169	Forest	110.458	19.2589	1.49351	Direct	2011	[Xiang, 2012]	[784]
S1170	Forest	110.458	19.2589	1.7013	Direct	2011	[Xiang, 2012]	[784]
S1171	Forest	109.692	19.9226	1.91453	Direct	2011	[Xiang, 2012]	[784]
S1172	Forest	109.58	19.528	2.01471	Direct	2011	[Xiang, 2012]	[784]
S1173	Forest	109.58	19.528	2.08228	Direct	2011	[Xiang, 2012]	[784]
S1174	Forest	110.458	19.2589	2.27586	Direct	2011	[Xiang, 2012]	[784]
S1175	Forest	109.843	19.0351	2.36522	Direct	2011	[Xiang, 2012]	[784]
S1176	Forest	109.692	19.9226	2.69675	Direct	2011	[Xiang, 2012]	[784]
S1177	Forest	109.58	19.528	2.87267	Direct	2011	[Xiang, 2012]	[784]
S1178	Forest	109.843	19.0351	3.36522	Direct	2011	[Xiang, 2012]	[784]
S1179	Forest	109.692	19.9226	3.37021	Direct	2011	[Xiang, 2012]	[784]
S1180	Forest	109.692	19.9226	3.73729	Direct	2011	[Xiang, 2012]	[784]
S1181	Forest	109.692	19.9226	4.02119	Direct	2011	[Xiang, 2012]	[784]
S1182	Forest	109.692	19.9226	5.22246	Direct	2011	[Xiang, 2012]	[784]
S1183	Forest	109.843	19.0351	5.78976	Direct	2011	[Xiang, 2012]	[784]
S1184	Forest	109.843	19.0351	7.33624	Direct	2011	[Xiang, 2012]	[784]
S1185	Forest	109.843	19.0351	8.97391	Direct	2011	[Xiang, 2012]	[784]
S1186	Forest	109.843	19.0351	10.1739	Direct	2011	[Xiang, 2012]	[784]
S1187	Forest	121.33	31.67	3.187	Direct	2009	[Xiao et al., 2010]	[786]
S1188	Forest	121.33	31.67	3.768	Direct	2009	[Xiao et al., 2010]	[786]
S1189	Forest	121.33	31.67	3.865	Direct	2009	[Xiao et al., 2010]	[786]
S1190	Forest	115.418	39.9511	7.12698	Direct	2006	[Xiao et al., 2010]	[787]
S1191	Forest	115.419	39.9503	8.33333	Direct	2006	[Xiao et al., 2010]	[787]
S1192	Forest	110.508	31.5025	6.60318	Direct	2006	[Xiao et al., 2010]	[787]
S1193	Forest	101.89	30.12	9.0468	Indirect	2005	[Xiao and Huang, 2012]	[789]
S1194	Forest	102.21	29.78	2.99904	Indirect	2005	[Xiao and Huang, 2012]	[789]
S1195	Forest	102.09	29.56	3.08856	Indirect	2005	[Xiao and Huang, 2012]	[789]
S1196	Forest	121.71	31.94	3.45645	Direct	2009	[Cheng et al., 2013]	[79]
S1197	Forest	121.71	31.94	3.73519	Direct	2009	[Cheng et al., 2013]	[79]
S1198	Forest	121.71	31.94	5.24042	Direct	2009	[Cheng et al., 2013]	[79]
S1199	Forest	109.5	26.8	4.282	Direct	2005	[Xiao, 2007]	[790]
S1200	Forest	109.883	27.05	4.966	Direct	2005	[Xiao, 2007]	[790]
S1201	Forest	118.917	24.9105	0.758667	Direct	2005	[Xiao, 2007]	[791]
S1202	Forest	118.917	24.9105	0.887	Direct	2005	[Xiao, 2007]	[791]
S1203	Forest	118.917	24.9105	1.097	Direct	2005	[Xiao, 2007]	[791]
S1204	Forest	118.917	24.9105	1.54767	Direct	2005	[Xiao, 2007]	[791]
S1205	Forest	118.917	24.9105	1.67667	Direct	2005	[Xiao, 2007]	[791]
S1206	Forest	100.427	21.9749	5.83333	Direct	2010	[Xiao et al., 2012]	[795]
S1207	Forest	100.421	21.9737	6.01282	Direct	2010	[Xiao et al., 2012]	[795]
S1208	Forest	100.421	21.9736	6.25214	Direct	2010	[Xiao et al., 2012]	[795]
S1209	Forest	100.429	21.9777	6.34188	Direct	2010	[Xiao et al., 2012]	[795]
S1210	Forest	100.429	21.9743	6.46154	Direct	2010	[Xiao et al., 2012]	[795]
S1211	Forest	116.3	25.55	0.32	Direct	2005	[Xie et al., 2013]	[798]
S1212	Forest	116.3	25.55	2.11	Direct	2005	[Xie et al., 2013]	[798]
S1213	Forest	116.3	25.55	3.3	Direct	2005	[Xie et al., 2013]	[798]
S1214	Forest	128.05	42.36	3.556	Direct	2006	[Bai, 2007]	[8]
S1215	Forest	127.98	42.09	4.791	Direct	2006	[Bai, 2007]	[8]
S1216	Forest	128.09	42.19	7.347	Direct	2006	[Bai, 2007]	[8]
S1217	Forest	112.42	36.63	3.459	Direct	2010	[Cheng et al., 2012]	[80]
S1218	Forest	107.002	34.016	1.9	Direct	2012	[Xin et al., 2014]	[803]
S1219	Forest	107.002	34.0154	1.99	Direct	2012	[Xin et al., 2014]	[803]
S1220	Forest	107.002	34.0138	2.06	Direct	2012	[Xin et al., 2014]	[803]
S1221	Forest	106.51	28.59	4.5844	Indirect	2013	[Xu et al., 2014]	[806]
S1222	Forest	106.48	28.52	5.31515	Indirect	2013	[Xu et al., 2014]	[806]
S1223	Forest	106.37	28.65	5.54724	Indirect	2013	[Xu et al., 2014]	[806]
S1224	Forest	106.29	28.61	5.62535	Indirect	2013	[Xu et al., 2014]	[806]
S1225	Forest	106.43	28.73	5.74675	Indirect	2013	[Xu et al., 2014]	[806]
S1226	Forest	118.067	31.55	4.35667	Direct	2011	[Cheng et al., 2012]	[81]
S1227	Forest	118.067	31.55	4.72667	Direct	2011	[Cheng et al., 2012]	[81]
S1228	Forest	118.067	31.55	5.71	Direct	2011	[Cheng et al., 2012]	[81]
S1229	Forest	120.058	30.9282	3.93354	Indirect	2000	[Xu et al., 2005]	[813]
S1230	Forest	107.068	34.5844	1.6563	Direct	2010	[Xu, 2012]	[818]
S1231	Forest	107.21	34.84	5.411	Direct	2011	[Xu et al., 2012]	[819]
S1232	Forest	112.667	22.7167	4.86308	Indirect	2008	[Xue, 2012]	[821]
S1233	Forest	112.667	22.7167	5.4274	Indirect	2008	[Xue, 2012]	[821]
S1234	Forest	112.644	35.2168	2.60658	Indirect	2011	[Yan, 2012]	[823]
S1235	Forest	112.644	35.2168	4.07019	Indirect	2011	[Yan, 2012]	[823]
S1236	Forest	112.644	35.2168	4.27993	Indirect	2011	[Yan, 2012]	[823]
S1237	Forest	112.644	35.2168	4.34063	Indirect	2011	[Yan, 2012]	[823]
S1238	Forest	112.644	35.2168	4.74166	Indirect	2011	[Yan, 2012]	[823]
S1239	Forest	112.644	35.2168	4.99867	Indirect	2011	[Yan, 2012]	[823]
S1240	Forest	121.65	29.8667	5.168	Direct	2004	[Yan et al., 2007]	[825]
S1241	Forest	121.65	29.8667	7.952	Direct	2004	[Yan et al., 2007]	[825]
S1242	Forest	121.65	29.8667	8.777	Direct	2004	[Yan et al., 2007]	[825]
S1243	Forest	121.65	29.8667	13.072	Direct	2004	[Yan et al., 2007]	[825]
S1244	Forest	112.08	36.67	5.484	Direct	2011	[Chi et al., 2013]	[83]
S1245	Forest	112.35	36.94	7.113	Direct	2011	[Chi et al., 2013]	[83]
S1246	Forest	113.31	28.41	4.90659	Indirect	2013	[Yang et al., 2014]	[833]
S1247	Forest	109.38	36.75	3.13827	Direct	2012	[Yang et al., 2014]	[833]
S1248	Forest	108.89	35.62	2.29659	Direct	2012	[Yang et al., 2014]	[833]
S1249	Forest	109.54	35.89	3.05411	Direct	2012	[Yang et al., 2014]	[833]
S1250	Forest	109.24	36.38	4.25051	Direct	2012	[Yang et al., 2014]	[833]
S1251	Forest	111.92	33.48	4.835	Direct	2008-2010	[Yang, 2012]	[835]
S1252	Forest	129.366	46.6253	6.9038	Direct	2011	[Yang et al., 2013]	[837]
S1253	Forest	129.361	46.64	7.8594	Direct	2011	[Yang et al., 2013]	[837]
S1254	Forest	129.353	46.5836	8.1374	Direct	2011	[Yang et al., 2013]	[837]
S1255	Forest	114.967	31.1833	1.676	Direct	2012	[Yang, 2013]	[838]
S1256	Forest	114.967	31.1833	1.995	Direct	2012	[Yang, 2013]	[838]
S1257	Forest	105.3	27.3167	1.763	Direct	2012	[Yang, 2013]	[838]
S1258	Forest	108.433	30.7833	1.922	Direct	2012	[Yang, 2013]	[838]
S1259	Forest	101.233	25.5	2.479	Direct	2012	[Yang, 2013]	[838]
S1260	Forest	108.433	30.7833	2.68	Direct	2012	[Yang, 2013]	[838]
S1261	Forest	105.3	27.3167	4.076	Direct	2012	[Yang, 2013]	[838]
S1262	Forest	105.917	29.3833	4.395	Direct	2012	[Yang, 2013]	[838]
S1263	Forest	103.45	28.2167	5.476	Direct	2012	[Yang, 2013]	[838]
S1264	Forest	101.233	25.5	5.772	Direct	2012	[Yang, 2013]	[838]
S1265	Forest	105.917	29.3833	6.765	Direct	2012	[Yang, 2013]	[838]
S1266	Forest	103.45	28.2167	7.441	Direct	2012	[Yang, 2013]	[838]
S1267	Forest	111.78	36.27	2.741	Direct	2011	[Chi et al., 2014]	[84]
S1268	Forest	113.588	37.3293	3.245	Direct	2011	[Chi et al., 2014]	[84]
S1269	Forest	112.28	36.89	4.197	Direct	2011	[Chi et al., 2014]	[84]
S1270	Forest	111.32	37.85	1.499	Direct	2011	[Chi et al., 2014]	[84]
S1271	Forest	118.77	41.22	1.6724	Direct	2011	[Yang, 2012]	[840]
S1272	Forest	118.77	41.22	1.84683	Direct	2011	[Yang, 2012]	[840]
S1273	Forest	118.77	41.22	3.19714	Direct	2011	[Yang, 2012]	[840]
S1274	Forest	127.667	45.4	5.628	Indirect	2004	[Yang and Wang, 2005]	[841]
S1275	Forest	127.667	45.4	6.93217	Indirect	2004	[Yang and Wang, 2005]	[841]
S1276	Forest	127.667	45.4	8.95927	Indirect	2004	[Yang and Wang, 2005]	[841]
S1277	Forest	127.667	45.4	9.27779	Indirect	2004	[Yang and Wang, 2005]	[841]
S1278	Forest	127.667	45.4	10.8264	Indirect	2004	[Yang and Wang, 2005]	[841]
S1279	Forest	127.667	45.4	12.2461	Indirect	2004	[Yang and Wang, 2005]	[841]
S1280	Forest	109.167	26.3333	5.06735	Indirect	2002-2003	[Yang et al, 2006]	[842]
S1281	Forest	114.15	33.43	3.788	Direct	2010	[Yang, 2011]	[847]
S1282	Forest	101.89	30.34	4.23	Direct	2012	[Chi, 2013]	[85]
S1283	Forest	102.45	29.34	2.2	Direct	2012	[Chi, 2013]	[85]
S1284	Forest	108.24	35.45	4.90034	Direct	2008	[Yang, 2010]	[850]
S1285	Forest	108.27	36.49	5.29	Direct	2008	[Yang et al., 2010]	[851]
S1286	Forest	108.85	35.85	4.075	Direct	2008	[Yang et al., 2010]	[851]
S1287	Forest	109.01	36.25	4.915	Direct	2008	[Yang et al., 2010]	[851]
S1288	Forest	101.99	29.57	2.14925	Direct	2010	[Yang et al., 2014]	[856]
S1289	Forest	101.99	29.57	2.30597	Direct	2010	[Yang et al., 2014]	[856]
S1290	Forest	101.99	29.57	2.57463	Direct	2010	[Yang et al., 2014]	[856]
S1291	Forest	101.99	29.57	3.42537	Direct	2010	[Yang et al., 2014]	[856]
S1292	Forest	101.99	29.57	4.92537	Direct	2010	[Yang et al., 2014]	[856]
S1293	Forest	118.117	27.0167	2.744	Direct	2005	[Yang et al., 2009]	[858]
S1294	Forest	118.15	27.05	3.322	Direct	2005	[Yang et al., 2009]	[858]
S1295	Forest	118.117	27.0167	3.351	Direct	2005	[Yang et al., 2009]	[858]
S1296	Forest	118.15	27.05	3.541	Direct	2005	[Yang et al., 2009]	[858]
S1297	Forest	118.15	27.05	3.746	Direct	2005	[Yang et al., 2009]	[858]
S1298	Forest	118.15	27.05	6.826	Direct	2005	[Yang et al., 2009]	[858]
S1299	Forest	118.371	27.0507	2.867	Direct	2006	[Yang, 2007]	[860]
S1300	Forest	118.371	27.0507	3.778	Direct	2006	[Yang, 2007]	[860]
S1301	Forest	103.36	31.75	7.635	Direct	2006	[Yi, 2008]	[863]
S1302	Forest	103.55	32.14	7.962	Direct	2006	[Yi, 2008]	[863]
S1303	Forest	102.99	31.82	10.099	Direct	2006	[Yi, 2008]	[863]
S1304	Forest	102.95	32.21	10.989	Direct	2006	[Yi, 2008]	[863]
S1305	Forest	104.16	32.01	8.476	Direct	2006	[Yi, 2008]	[863]
S1306	Forest	103.78	31.71	8.592	Direct	2006	[Yi, 2008]	[863]
S1307	Forest	104.02	31.66	10.027	Direct	2006	[Yi, 2008]	[863]
S1308	Forest	104.13	32.18	10.769	Direct	2006	[Yi, 2008]	[863]
S1309	Forest	116.91	40.68	1.673	Direct	2010	[Yu et al., 2012]	[867]
S1310	Forest	116.91	40.68	1.723	Direct	2010	[Yu et al., 2012]	[867]
S1311	Forest	116.91	40.68	1.773	Direct	2010	[Yu et al., 2012]	[867]
S1312	Forest	116.91	40.68	1.788	Direct	2010	[Yu et al., 2012]	[867]
S1313	Forest	116.91	40.68	1.817	Direct	2010	[Yu et al., 2012]	[867]
S1314	Forest	116.91	40.68	1.846	Direct	2010	[Yu et al., 2012]	[867]
S1315	Forest	116.91	40.68	1.861	Direct	2010	[Yu et al., 2012]	[867]
S1316	Forest	116.91	40.68	2.083	Direct	2010	[Yu et al., 2012]	[867]
S1317	Forest	116.91	40.68	2.135	Direct	2010	[Yu et al., 2012]	[867]
S1318	Forest	110.66	31.74	2.488	Direct	2012-2013	[Cui et al., 2014]	[87]
S1319	Forest	110.66	31.74	5.183	Direct	2012-2013	[Cui et al., 2014]	[87]
S1320	Forest	110.66	31.74	6.818	Direct	2012-2013	[Cui et al., 2014]	[87]
S1321	Forest	114.72	27.57	3.03488	Direct	2009	[Yu et al., 2014]	[872]
S1322	Forest	114.62	27.51	3.62791	Direct	2009	[Yu et al., 2014]	[872]
S1323	Forest	114.59	27.79	4.88372	Direct	2009	[Yu et al., 2014]	[872]
S1324	Forest	114.67	27.67	4.88372	Direct	2009	[Yu et al., 2014]	[872]
S1325	Forest	117.87	26.24	2.3	Direct	2001	[Yu et al., 2005]	[873]
S1326	Forest	118.02	26.55	2.6	Direct	2001	[Yu et al., 2005]	[873]
S1327	Forest	133.712	47.8103	13	Direct	2012	[Yu, 2014]	[875]
S1328	Forest	107.952	24.9138	4.53	Direct	2004	[Yuan, 2007]	[877]
S1329	Forest	108.261	24.8593	1.56014	Direct	2005	[Yuan, 2007]	[877]
S1330	Forest	108.264	24.8527	1.95714	Direct	2005	[Yuan, 2007]	[877]
S1331	Forest	108.25	24.85	2.25	Direct	2005	[Yuan, 2007]	[877]
S1332	Forest	108.249	24.8694	2.90774	Direct	2005	[Yuan, 2007]	[877]
S1333	Forest	108.25	24.85	3.16	Direct	2005	[Yuan, 2007]	[877]
S1334	Forest	108.266	24.8557	3.58571	Direct	2005	[Yuan, 2007]	[877]
S1335	Forest	108.248	24.8715	3.9	Direct	2005	[Yuan, 2007]	[877]
S1336	Forest	111.528	29.2494	1.73387	Direct	2006	[Yuan, 2007]	[877]
S1337	Forest	111.528	29.2556	1.8629	Direct	2006	[Yuan, 2007]	[877]
S1338	Forest	111.538	29.2494	2.10484	Direct	2006	[Yuan, 2007]	[877]
S1339	Forest	111.529	29.253	2.19355	Direct	2006	[Yuan, 2007]	[877]
S1340	Forest	111.524	29.2557	2.29032	Direct	2006	[Yuan, 2007]	[877]
S1341	Forest	111.52	29.13	2.37	Direct	2006	[Yuan, 2007]	[877]
S1342	Forest	111.49	29.25	2.39	Direct	2006	[Yuan, 2007]	[877]
S1343	Forest	111.534	29.2569	2.46774	Direct	2006	[Yuan, 2007]	[877]
S1344	Forest	111.534	29.2547	3.6371	Direct	2006	[Yuan, 2007]	[877]
S1345	Forest	108.368	24.751	3.35417	Direct	2006	[Yuan, 2007]	[877]
S1346	Forest	108.367	24.7534	3.54167	Direct	2006	[Yuan, 2007]	[877]
S1347	Forest	108.354	24.7641	3.70833	Direct	2006	[Yuan, 2007]	[877]
S1348	Forest	108.35	24.75	3.93	Direct	2006	[Yuan, 2007]	[877]
S1349	Forest	108.36	24.7482	5	Direct	2006	[Yuan, 2007]	[877]
S1350	Forest	108.35	24.75	7.13	Direct	2006	[Yuan, 2007]	[877]
S1351	Forest	110.54	31.45	8.151	Direct	2011	[Cui et al., 2012]	[88]
S1352	Forest	110.18	31.38	8.168	Direct	2011	[Cui et al., 2012]	[88]
S1353	Forest	110.27	31.55	11.067	Direct	2011	[Cui et al., 2012]	[88]
S1354	Forest	122.24	42.78	0.848571	Indirect	2006	[Zeng et al., 2009]	[880]
S1355	Forest	113.65	39.7833	1.046	Direct	2011	[Zeng et al., 2014]	[882]
S1356	Forest	113.55	40.15	1.57225	Direct	2011	[Zeng et al., 2014]	[882]
S1357	Forest	113.617	40.1167	1.60918	Direct	2011	[Zeng et al., 2014]	[882]
S1358	Forest	113.6	39.7333	1.9425	Direct	2011	[Zeng et al., 2014]	[882]
S1359	Forest	120.75	42.5333	1.7599	Direct	2011-2012	[Zeng et al., 2014]	[883]
S1360	Forest	120.767	42.3667	1.78218	Direct	2011-2012	[Zeng et al., 2014]	[883]
S1361	Forest	113.617	40.1	1.39604	Direct	2011-2012	[Zeng et al., 2014]	[883]
S1362	Forest	120.76	42.4333	1.44802	Direct	2011-2012	[Zeng et al., 2014]	[883]
S1363	Forest	113.6	39.7333	2.05693	Direct	2011-2012	[Zeng et al., 2014]	[883]
S1364	Forest	116.8	41.21	1.13433	Direct	2011-2012	[Zeng et al., 2014]	[883]
S1365	Forest	116.867	41.2833	1.85821	Direct	2011-2012	[Zeng et al., 2014]	[883]
S1366	Forest	116.75	41.1667	2.4403	Direct	2011-2012	[Zeng et al., 2014]	[883]
S1367	Forest	113.61	40.03	1.2698	Direct	2011-2012	[Zeng et al., 2014]	[883]
S1368	Forest	109.89	26.89	2.51969	Direct	2010	[Zeng et al., 2013]	[885]
S1369	Forest	109.92	26.96	2.91339	Direct	2010	[Zeng et al., 2013]	[885]
S1370	Forest	109.82	26.79	3.22835	Direct	2010	[Zeng et al., 2013]	[885]
S1371	Forest	109.95	26.87	4.96063	Direct	2010	[Zeng et al., 2013]	[885]
S1372	Forest	109.85	26.83	0.326	Direct	2010	[Zeng, 2012]	[886]
S1373	Forest	109.95	26.81	2.91	Direct	2010	[Zeng, 2012]	[886]
S1374	Forest	109.89	26.89	5.02	Direct	2010	[Zeng, 2012]	[886]
S1375	Forest	116.252	39.5306	1.471	Direct	2004	[Zha, 2007]	[888]
S1376	Forest	116.252	39.5306	1.528	Direct	2005	[Zha, 2007]	[888]
S1377	Forest	116.252	39.5306	1.668	Direct	2006	[Zha, 2007]	[888]
S1378	Forest	121.38	43.42	2.151	Direct	2012	[Zhai et al., 2014]	[889]
S1379	Forest	109.377	35.9784	3.58944	Direct	2012	[Cui, 2013]	[89]
S1380	Forest	109.383	35.9808	3.87097	Direct	2012	[Cui, 2013]	[89]
S1381	Forest	109.382	35.9809	3.87097	Direct	2012	[Cui, 2013]	[89]
S1382	Forest	109.386	35.9844	4.22287	Direct	2012	[Cui, 2013]	[89]
S1383	Forest	109.389	35.9812	4.36364	Direct	2012	[Cui, 2013]	[89]
S1384	Forest	107.204	32.7677	2.77714	Direct	2012	[Cui, 2013]	[89]
S1385	Forest	107.118	32.7851	3.25714	Direct	2012	[Cui, 2013]	[89]
S1386	Forest	106.522	33.9002	3.57841	Direct	2012	[Cui, 2013]	[89]
S1387	Forest	106.527	33.9023	3.57841	Direct	2012	[Cui, 2013]	[89]
S1388	Forest	106.515	33.8959	3.7018	Direct	2012	[Cui, 2013]	[89]
S1389	Forest	106.522	33.8959	3.74293	Direct	2012	[Cui, 2013]	[89]
S1390	Forest	106.517	33.9038	4.2365	Direct	2012	[Cui, 2013]	[89]
S1391	Forest	107.24	32.6868	3.01714	Direct	2012	[Cui, 2013]	[89]
S1392	Forest	107.096	32.7548	3.36	Direct	2012	[Cui, 2013]	[89]
S1393	Forest	107.184	32.7	3.84	Direct	2012	[Cui, 2013]	[89]
S1394	Forest	121.15	31.08	2.744	Direct	2010	[Zhan, 2011]	[891]
S1395	Forest	121.15	31.08	5.821	Direct	2010	[Zhan, 2011]	[891]
S1396	Forest	109.259	36.7394	1.29	Direct	2011	[Zhang et al., 2013]	[893]
S1397	Forest	133.517	47.5833	8.62088	Indirect	2008	[Zhang, 2010]	[897]
S1398	Forest	103.49	30.19	2.43478	Direct	2007	[Zhang, 2008]	[900]
S1399	Forest	103.49	30.19	2.73	Direct	2007	[Zhang, 2008]	[900]
S1400	Forest	103.49	30.19	2.85	Direct	2007	[Zhang, 2008]	[900]
S1401	Forest	103.49	30.19	3.22	Direct	2007	[Zhang, 2008]	[900]
S1402	Forest	103.49	30.19	3.34	Direct	2007	[Zhang, 2008]	[900]
S1403	Forest	103.49	30.19	3.44	Direct	2007	[Zhang, 2008]	[900]
S1404	Forest	103.49	30.19	3.63043	Direct	2007	[Zhang, 2008]	[900]
S1405	Forest	103.49	30.19	3.65	Direct	2007	[Zhang, 2008]	[900]
S1406	Forest	103.49	30.19	3.67391	Direct	2007	[Zhang, 2008]	[900]
S1407	Forest	103.49	30.19	4.03	Direct	2007	[Zhang, 2008]	[900]
S1408	Forest	105.367	29.1333	1.7779	Direct	2006	[Zhang et al., 2007]	[901]
S1409	Forest	105.367	29.1333	2.1655	Direct	2006	[Zhang et al., 2007]	[901]
S1410	Forest	105.367	29.1333	2.3488	Direct	2006	[Zhang et al., 2007]	[901]
S1411	Forest	119.86	30.25	3.26536	Indirect	2011	[Zhang et al., 2014]	[908]
S1412	Forest	119.86	30.25	3.61552	Indirect	2011	[Zhang et al., 2014]	[908]
S1413	Forest	119.86	30.25	4.09734	Indirect	2011	[Zhang et al., 2014]	[908]
S1414	Forest	119.86	30.25	4.38282	Indirect	2011	[Zhang et al., 2014]	[908]
S1415	Forest	109.598	26.7855	3.74136	Indirect	2006	[Zhang et al., 2009]	[909]
S1416	Forest	109.695	26.8391	4.1184	Indirect	2006	[Zhang et al., 2009]	[909]
S1417	Forest	109.653	26.7803	4.55676	Indirect	2006	[Zhang et al., 2009]	[909]
S1418	Forest	107.114	34.6206	1.98316	Direct	2008	[Zhang et al., 2009]	[914]
S1419	Forest	108.093	34.7042	1.839	Direct	2008	[Zhang et al., 2011]	[915]
S1420	Forest	108.093	34.7042	2.131	Direct	2008	[Zhang et al., 2011]	[915]
S1421	Forest	117.667	30.3167	1.7465	Direct	2008	[Zhang et al., 2010]	[916]
S1422	Forest	117.667	30.3167	2.314	Direct	2008	[Zhang et al., 2010]	[916]
S1423	Forest	107.121	34.6057	9.66664	Direct	2013	[Zhang et al., 2013]	[919]
S1424	Forest	107.121	34.6057	11.7259	Direct	2013	[Zhang et al., 2013]	[919]
S1425	Forest	128.1	42.4	11.4786	Indirect	2009	[Zhang et al., 2011]	[922]
S1426	Forest	128.067	42.05	11.8746	Indirect	2009	[Zhang et al., 2011]	[922]
S1427	Forest	107.24	34.85	1.18664	Indirect	2008	[Zhang et al., 2009]	[923]
S1428	Forest	106.99	34.78	1.78162	Indirect	2008	[Zhang et al., 2009]	[923]
S1429	Forest	99.9008	38.4492	6.08466	Indirect	2007	[Zhang et al., 2009]	[925]
S1430	Forest	99.9073	38.4421	7.76284	Indirect	2007	[Zhang et al., 2009]	[925]
S1431	Forest	99.9034	38.4358	8.13768	Indirect	2007	[Zhang et al., 2009]	[925]
S1432	Forest	99.9148	38.4392	8.41975	Indirect	2007	[Zhang et al., 2009]	[925]
S1433	Forest	99.9008	38.4492	8.91248	Indirect	2007	[Zhang et al., 2009]	[925]
S1434	Forest	99.9128	38.4348	9.00834	Indirect	2007	[Zhang et al., 2009]	[925]
S1435	Forest	99.908	38.4364	9.06855	Indirect	2007	[Zhang et al., 2009]	[925]
S1436	Forest	99.9148	38.4392	9.79384	Indirect	2007	[Zhang et al., 2009]	[925]
S1437	Forest	99.9017	38.4342	11.09	Indirect	2007	[Zhang et al., 2009]	[925]
S1438	Forest	99.9017	38.4342	11.4394	Indirect	2007	[Zhang et al., 2009]	[925]
S1439	Forest	99.9128	38.4348	12.0173	Indirect	2007	[Zhang et al., 2009]	[925]
S1440	Forest	99.9073	38.4421	12.2084	Indirect	2007	[Zhang et al., 2009]	[925]
S1441	Forest	99.908	38.4364	13.1718	Indirect	2007	[Zhang et al., 2009]	[925]
S1442	Forest	99.9034	38.4358	13.3337	Indirect	2007	[Zhang et al., 2009]	[925]
S1443	Forest	102.61	29.57	3.82426	Indirect	2007	[Zhang et al., 2012]	[927]
S1444	Forest	102.48	29.61	5.37568	Indirect	2007	[Zhang et al., 2012]	[927]
S1445	Forest	109.18	36.07	4.1276	Indirect	2013	[Zhang et al., 2014]	[928]
S1446	Forest	109.14	36.07	4.86565	Indirect	2013	[Zhang et al., 2014]	[928]
S1447	Forest	126.51	47.23	5.8928	Indirect	2012	[Zhang et al., 2014]	[929]
S1448	Forest	119.63	26.02	4.4689	Direct	2007	[Zhang, 2008]	[930]
S1449	Forest	116.45	42.09	9.00656	Direct	2011	[Zhang, 2012]	[933]
S1450	Forest	116.65	42.55	10.9464	Direct	2011	[Zhang, 2012]	[933]
S1451	Forest	117.05	42.35	12.4463	Direct	2011	[Zhang, 2012]	[933]
S1452	Forest	106.78	24.67	6.302	Direct	2002	[Zhang et al., 2011]	[934]
S1453	Forest	107.08	24.38	6.734	Direct	2002	[Zhang et al., 2011]	[934]
S1454	Forest	107.24	24.79	7.068	Direct	2002	[Zhang et al., 2011]	[934]
S1455	Forest	106.92	24.45	7.669	Direct	2002	[Zhang et al., 2011]	[934]
S1456	Forest	128.467	42.4	5.6	Direct	2007	[Zhang et al., 2010]	[942]
S1457	Forest	128.467	42.4	11.5	Direct	2007	[Zhang et al., 2010]	[942]
S1458	Forest	128.467	42.4	12.8	Direct	2007	[Zhang et al., 2010]	[942]
S1459	Forest	122.35	42.9667	1.41924	Direct	2008	[Zhang et al., 2009]	[944]
S1460	Forest	109.894	18.6717	1.69	Direct	2012	[Zhang et al., 2014]	[946]
S1461	Forest	109.897	18.6717	2.35	Direct	2012	[Zhang et al., 2014]	[946]
S1462	Forest	109.897	18.6975	4.43	Direct	2012	[Zhang et al., 2014]	[946]
S1463	Forest	109.874	18.675	4.47	Direct	2012	[Zhang et al., 2014]	[946]
S1464	Forest	109.948	18.6789	4.5	Direct	2012	[Zhang et al., 2014]	[946]
S1465	Forest	109.878	18.6969	4.69	Direct	2012	[Zhang et al., 2014]	[946]
S1466	Forest	109.948	18.6789	5.19	Direct	2012	[Zhang et al., 2014]	[946]
S1467	Forest	109.852	18.6864	5.27	Direct	2012	[Zhang et al., 2014]	[946]
S1468	Forest	109.91	18.6847	5.3	Direct	2012	[Zhang et al., 2014]	[946]
S1469	Forest	109.936	18.77	6.23	Direct	2012	[Zhang et al., 2014]	[946]
S1470	Forest	109.847	18.7186	6.29	Direct	2012	[Zhang et al., 2014]	[946]
S1471	Forest	109.839	18.7269	7.18	Direct	2012	[Zhang et al., 2014]	[946]
S1472	Forest	109.861	18.7325	8.25	Direct	2012	[Zhang et al., 2014]	[946]
S1473	Forest	109.891	18.7278	8.33	Direct	2012	[Zhang et al., 2014]	[946]
S1474	Forest	109.867	18.7306	8.48	Direct	2012	[Zhang et al., 2014]	[946]
S1475	Forest	117.01	42.58	7.45	Direct	2008	[Zhang et al., 2010]	[949]
S1476	Forest	116.82	41.63	9.43	Direct	2008	[Zhang et al., 2010]	[949]
S1477	Forest	100.62	21.5214	4.02333	Direct	2012	[de Blécourt et al., 2013]	[95]
S1478	Forest	100.62	21.5214	5.68667	Direct	2012	[de Blécourt et al., 2013]	[95]
S1479	Forest	114.05	31.8167	3.401	Direct	2011	[Zhang et al., 2013]	[950]
S1480	Forest	114.05	31.8167	5.16	Direct	2011	[Zhang et al., 2013]	[950]
S1481	Forest	114.05	31.8167	8.867	Direct	2011	[Zhang et al., 2013]	[950]
S1482	Forest	114.05	31.8167	3.37821	Direct	2011	[Zhang et al., 2013]	[951]
S1483	Forest	114.05	31.8167	4.74277	Direct	2011	[Zhang et al., 2013]	[951]
S1484	Forest	114.05	31.8167	4.91957	Direct	2011	[Zhang et al., 2013]	[951]
S1485	Forest	114.05	31.8167	5.08074	Direct	2011	[Zhang et al., 2013]	[951]
S1486	Forest	114.05	31.8167	8.82052	Direct	2011	[Zhang et al., 2013]	[951]
S1487	Forest	112.99	22.54	3.29098	Indirect	2007	[Zhang et al., 2009]	[954]
S1488	Forest	113.04	22.69	3.51124	Indirect	2007	[Zhang et al., 2009]	[954]
S1489	Forest	113.45	23.51	3.77891	Indirect	2007	[Zhang et al., 2009]	[954]
S1490	Forest	113.29	23.28	4.70438	Indirect	2007	[Zhang et al., 2009]	[954]
S1491	Forest	113.85	23.62	5.79067	Indirect	2007	[Zhang et al., 2009]	[954]
S1492	Forest	114.02	23.62	6.73733	Indirect	2007	[Zhang et al., 2009]	[954]
S1493	Forest	112.9	21.87	3.29098	Direct	2010	[Zhang et al., 2011]	[955]
S1494	Forest	113.18	23.08	3.34536	Indirect	2010	[Zhang et al., 2011]	[955]
S1495	Forest	112.97	21.92	3.51124	Indirect	2010	[Zhang et al., 2011]	[955]
S1496	Forest	113.04	22.29	3.77891	Indirect	2010	[Zhang et al., 2011]	[955]
S1497	Forest	112.78	22.46	3.84364	Indirect	2010	[Zhang et al., 2011]	[955]
S1498	Forest	113.27	22.94	4.70438	Indirect	2010	[Zhang et al., 2011]	[955]
S1499	Forest	112.95	21.89	5.00696	Indirect	2010	[Zhang et al., 2011]	[955]
S1500	Forest	113.64	22.86	5.79067	Indirect	2010	[Zhang et al., 2011]	[955]
S1501	Forest	113.08	22.23	6.73733	Indirect	2010	[Zhang et al., 2011]	[955]
S1502	Forest	104.15	32.96	13.3119	Direct	2009	[Zhang et al., 2011]	[957]
S1503	Forest	103.94	32.96	8.06431	Direct	2009	[Zhang et al., 2011]	[957]
S1504	Forest	104.02	32.91	11.3055	Direct	2009	[Zhang et al., 2011]	[957]
S1505	Forest	104.08	32.84	13.5949	Direct	2009	[Zhang et al., 2011]	[957]
S1506	Forest	102.78	31.75	8.3871	Direct	2003-2005	[Zhang et al., 2013]	[958]
S1507	Forest	103.02	31.88	8.70968	Direct	2003-2005	[Zhang et al., 2013]	[958]
S1508	Forest	102.69	31.57	12.4194	Direct	2003-2005	[Zhang et al., 2013]	[958]
S1509	Forest	102.94	31.75	12.7419	Direct	2003-2005	[Zhang et al., 2013]	[958]
S1510	Forest	102.84	31.79	13.0645	Direct	2003-2005	[Zhang et al., 2013]	[958]
S1511	Forest	111.31	39.2	1.64768	Indirect	2010	[Zhang et al., 2012]	[959]
S1512	Forest	129.48	48.34	5.68348	Direct	2008	[Zhang, 2009]	[962]
S1513	Forest	118.009	27.7947	5.68992	Direct	2011	[Zhang et al., 2014]	[963]
S1514	Forest	118.009	27.8114	5.87597	Direct	2011	[Zhang et al., 2014]	[963]
S1515	Forest	119.095	26.9866	6.21705	Direct	2011	[Zhang et al., 2014]	[963]
S1516	Forest	117.947	26.8257	6.75969	Direct	2011	[Zhang et al., 2014]	[963]
S1517	Forest	106.683	29.6333	7.135	Direct	2004	[Zhang et al., 2009]	[965]
S1518	Forest	104.33	26.86	3.84579	Indirect	2010-2011	[Zhang, 2013]	[966]
S1519	Forest	108.45	35.283	4.89832	Indirect	2006	[Deng and Shanguan, 2009]	[97]
S1520	Forest	108.45	35.283	5.11985	Indirect	2006	[Deng and Shanguan, 2009]	[97]
S1521	Forest	108.45	35.283	5.12545	Indirect	2006	[Deng and Shanguan, 2009]	[97]
S1522	Forest	108.45	35.283	5.75791	Indirect	2006	[Deng and Shanguan, 2009]	[97]
S1523	Forest	128.096	42.401	4.82798	Indirect	2009	[Zhao, 2011]	[976]
S1524	Forest	128.097	42.402	6.46556	Indirect	2009	[Zhao, 2011]	[976]
S1525	Forest	128.099	42.403	6.70836	Indirect	2009	[Zhao, 2011]	[976]
S1526	Forest	118.08	24.85	4.157	Direct	2008	[Zhao, 2010]	[978]
S1527	Forest	118.09	24.86	4.738	Direct	2008	[Zhao, 2010]	[978]
S1528	Forest	118.02	24.82	4.778	Direct	2008	[Zhao, 2010]	[978]
S1529	Forest	118.01	24.83	5.211	Direct	2008	[Zhao, 2010]	[978]
S1530	Forest	118.05	24.83	5.498	Direct	2008	[Zhao, 2010]	[978]
S1531	Forest	118.03	24.89	5.528	Direct	2008	[Zhao, 2010]	[978]
S1532	Forest	109.36	36.91	0.717889	Indirect	2011	[Zhao et al., 2013]	[981]
S1533	Forest	109.36	36.91	0.731088	Indirect	2011	[Zhao et al., 2013]	[981]
S1534	Forest	109.36	36.91	1.02848	Indirect	2011	[Zhao et al., 2013]	[981]
S1535	Forest	109.36	36.91	1.25459	Indirect	2011	[Zhao et al., 2013]	[981]
S1536	Forest	109.36	36.91	1.28368	Indirect	2011	[Zhao et al., 2013]	[981]
S1537	Forest	109.36	36.91	1.33998	Indirect	2011	[Zhao et al., 2013]	[981]
S1538	Forest	109.36	36.91	1.49866	Indirect	2011	[Zhao et al., 2013]	[981]
S1539	Forest	109.25	18.45	2.186	Direct	2013	[Zhao and Shi, 2014]	[982]
S1540	Forest	108.71	36.77	0.4125	Direct	2012	[Zhao et al., 2014]	[982]
S1541	Forest	108.56	37.02	0.4026	Direct	2012	[Zhao et al., 2014]	[983]
S1542	Forest	109.23	36.77	0.4275	Direct	2012	[Zhao et al., 2014]	[983]
S1543	Forest	109.17	36.82	0.4434	Direct	2012	[Zhao et al., 2014]	[983]
S1544	Forest	112.467	35.0167	2.7774	Indirect	2011	[Zhao et al., 2014]	[984]
S1545	Forest	112.467	35.0167	3.45351	Indirect	2011	[Zhao et al., 2014]	[984]
[truncated: 2,811 more rows]

## Sheet: Appx.S5
Appx. S5 Locations (longitude, latitude), ecosystem type and soil organic carbon density (SOC, kg C m–2) in 0–100 cm of the sampled sites
[truncated: 2,977 more rows]

[truncated: 4 more sheets: Appx.S6, Appx.S7, Appx.S8, Appx.S9]
